# Supplementary material for: hzAnalyzer: detection, quantification, and visualization of contiguous homozygosity in high-density genotyping datasets
Source: Genome Biol. 2011 Mar 11;12(3):R21. doi: 10.1186/gb-2011-12-3-r21 (PMC3129671; doi:10.1186/gb-2011-12-3-r21)
Supplement: Additional file 2 — Supplementary Tables 1 to 8. Table S1: minimum inclusive segment lengths (bp) calculated for each chromosome for each population and across all populations. Table S2a-d: putative autozygous segment coordinates for YRI, CEU, CHB, and JPT, respectively. Segment coordinates and parameters are listed for segments with a segment length median MAD score greater than 10. Table S3a-d: tables of all detected outlier peaks and derived peak statistics for YRI, CEU, CHB, and JPT, respectively. Outlier peaks by peak height (extAUC) were determined separately for each population and chromosome and statistics extracted for different peak features. Table S4a-d: tables of all detected outlier peak regions and summary of underlying peak statistics for YRI, CEU, CHB, and JPT, respectively. Outlier peaks that were directly adjacent to each other and were not well separated (Valleys > 0.5 × Peak height) were merged to define peak regions, and statistics were summarized across the underlying peaks. Table S5a,b: peaks with high-ranking extAUC and high Fst/θ between CHB and JPT represent extended haplotypes with high frequency differences. Peaks were extracted that had both high-ranking extAUC values and extreme Fst/θ values (autosomes >0.0360 or chromosome X >0.0538) in both/between CHB and JPT. For each peak, approximate haplotype frequencies were estimated using the allele frequencies of the differentiated loci. Table S6a-d: candidate fixed areas: genomic areas of contiguous loci with evidence for fixation. RCL0 were selected using thresholds set as the first quartiles of RCL0 SNP counts and RCL0 centimorgan extent values across all populations. Selected RCL0 were then intersected with a dataset of genes and canonical coding regions as well as data from previous reports by Kimura et al. [27], Sabeti and colleagues [5,28], Tang et al. [29], and O'Reilly et al. [30]. Table S7a-c: outlier peak regions intersecting candidate fixed areas in CEU, CHB, or JPT. Outlier peak regions were interse [file gb-2011-12-3-r21-S2.XLS]

## Sheet: Table S1 legend
Table S1	Minimum inclusive segment length table
Column name	Column description
chromosome	Chromosome number (X=23)
MISLchr-YRI	MISL chromosome in YRI
MISLchr-CEU	MISL chromosome in CEU
MISLchr-CHB	MISL chromosome in CHB
MISLchr-JPT	MISL chromosome in JPT
MISLchr	MISL chromosome

## Sheet: Table S1
chromosome	MISLchr-YRI	MISLchr-CEU	MISLchr-CHB	MISLchr-JPT	MISLchr
1	422515	676371	952306	924976	422515
2	562543	766468	971902	932116	562543
3	457646	685617	964836	800836	457646
4	503585	641805	781310	808835	503585
5	408816	810825	809940	786011	408816
6	404073	668754	864868	727596	404073
7	402281	620036	515196	670913	402281
8	315796	699863	613634	801689	315796
9	254120	404547	606501	599709	254120
10	360887	541393	601937	605301	360887
11	310069	614676	552349	533444	310069
12	329421	523769	587322	659560	329421
13	336007	420048	572493	499007	336007
14	263314	528733	447387	519920	263314
15	314820	601267	401398	516948	314820
16	235964	425709	495355	571667	235964
17	265758	545591	645833	695826	265758
18	207238	378546	455229	490334	207238
19	272883	341248	348669	425211	272883
20	183289	410605	440629	546399	183289
21	131431	248220	258483	297812	131431
22	143131	220792	311733	285969	143131
23	565030	1284604	2804024	3028988	565030
				MISLgw=	131431

## Sheet: Table S2 legend
Table S2 A-D	Coordinates of putative autozygous segments
Column name	Column description
Pop.	Population name
Chr.	Chromosome number (X=23)
Start	Segment start position (bp)
End	Segment end position (bp)
Length (bp)	Segment length (bp)
SNP ct.	Segment SNP count
SNPs/kb	SNP density
No-call ct.	Number of no-calls in segment
Het. ct.	Number of heterozygotes in segment
Median MAD-score	Median MAD-score
Haplotype freq.(<1% dissimilarity)	Frequency of other haplotypes that are closely similar to segment's founder haplotypes
Mean het. (1000G)	Mean heterozygosity of 1000G population samples
SD het. (1000G)	SD heterozygosity of 1000G population samples
Het. (1000G)	Sample heterozygosity in 1000G
Het. rank (1000G)	Sample heterozygosity ranking in 1000G population

## Sheet: Table S2A YRI
Pop.	Chr.	Start	End	Length (bp)	SNP ct.	SNPs/kb	No-call ct.	Het. ct.	Median MAD-score	Haplotype freq.(<1% dissimilarity)	Mean het. (1000G)	SD het. (1000G)	Het. (1000G)	Het. rank (1000G)
YRI	5	65636455	88973354	23336900	19899	0.8527	250	168	270.887	0	0.1359	0.016	0.0111	1
YRI	2	129160493	143897167	14736675	15373	1.0432	142	135	132.447	0	0.1392	0.0162	0.0118	1
YRI	18	23658012	34758997	11100986	12215	1.1004	380	14	88.5103	0	NA	NA	NA	NA
YRI	4	73669271	83264760	9595490	9045	0.9426	219	42	63.6296	0	NA	NA	NA	NA
YRI	1	213195026	222401106	9206081	10216	1.1097	306	18	96.6662	0	0.1261	0.0162	0.0042	1
YRI	4	100893763	109338539	8444777	6879	0.8146	80	6	56.0563	0	0.1346	0.0182	0.0064	1
YRI	14	75679676	81914656	6234981	7144	1.1458	65	23	67.2099	0	0.1275	0.0164	0.0052	1
YRI	12	32801113	38474161	5673049	3138	0.5531	71	20	12.7437	0.0254	NA	NA	NA	NA
YRI	2	94783379	100196472	5413094	2681	0.4953	85	24	25.4493	0	0.1107	0.0214	0.0218	1
YRI	19	19093824	24290052	5196229	3333	0.6414	52	9	20.0633	0	0.1476	0.025	0.0241	1
YRI	3	48157593	53259477	5101885	2227	0.4365	47	17	17.7206	0.0085	0.1159	0.028	0.007	1
YRI	15	38393776	42883073	4489298	2757	0.6141	82	6	16.6271	0	NA	NA	NA	NA
YRI	3	34278287	38582307	4304021	3938	0.915	45	6	32.3936	0	NA	NA	NA	NA
YRI	16	31145421	35126825	3981405	840	0.211	13	2	12.263	0.0254	NA	NA	NA	NA
YRI	8	228574	4087225	3858652	7287	1.8885	174	61	102.794	0	0.1415	0.0181	0.0109	1
YRI	5	128761894	132570463	3808570	2901	0.7617	87	3	15.4061	0	0.126	0.0202	0.002	1
YRI	17	28835589	32500938	3665350	3427	0.935	64	10	71.1986	0	0.1248	0.0168	0.0052	1
YRI	20	33342892	36955212	3612321	2586	0.7159	46	2	29.2231	0	NA	NA	NA	NA
YRI	3	95017873	98527811	3509939	2818	0.8029	31	1	10.274	0.0339	NA	NA	NA	NA
YRI	9	70223656	73550054	3326399	3890	1.1694	126	21	26.7585	0	NA	NA	NA	NA
YRI	6	77325709	80640147	3314439	4049	1.2216	27	4	23.3511	0	NA	NA	NA	NA
YRI	2	94900512	98191089	3290578	1046	0.3179	7	6	11.5734	0.0254	0.1025	0.0259	0.0228	1
YRI	16	45019629	48248602	3228974	2003	0.6203	22	20	20.6203	0	0.1155	0.0276	0.0134	1
YRI	6	65535915	68742043	3206129	4400	1.3724	75	3	23.0921	0.0085	NA	NA	0.0065	1
YRI	3	129679972	132829465	3149494	2134	0.6776	22	8	16.583	0.0085	0.1349	0.0202	0.0088	1
YRI	1	39953152	43072422	3119271	2714	0.8701	70	7	28.8655	0	0.122	0.0189	0.0032	1
YRI	10	41717935	44787210	3069276	3141	1.0234	162	30	33.294	0	0.1326	0.0214	0.0137	1
YRI	20	28048624	31077646	3029023	1162	0.3836	32	11	11.6167	0	NA	NA	NA	NA
YRI	1	117482038	120428603	2946566	3009	1.0212	42	26	26.5728	0	0.1276	0.0215	0.0079	1
YRI	4	168828749	171725288	2896540	2647	0.9138	69	3	17.1321	0	NA	NA	NA	NA
YRI	3	135869590	138681905	2812316	2263	0.8047	18	2	20.1458	0	0.114	0.024	0.0039	1
YRI	2	148171538	150978453	2806916	2456	0.875	15	1	20.2165	0	0.1249	0.0229	0.0021	1
YRI	19	41680178	44435661	2755484	1670	0.6061	16	0	12.9711	0.0085	0.1377	0.028	0.0031	1
YRI	8	108823036	111560546	2737511	2751	1.0049	30	9	13.9534	0	0.1448	0.025	0.004	1
YRI	12	52775277	55499094	2723818	1756	0.6447	44	2	26.0024	0.0085	NA	NA	NA	NA
YRI	6	56212435	58880953	2668519	1612	0.6041	20	7	14.1373	0.0085	NA	NA	NA	NA
YRI	14	46526488	49079339	2552852	2950	1.1556	34	13	14.2532	0.0085	0.1275	0.0269	0.0034	1
YRI	10	36688752	39194226	2505475	1812	0.7232	13	8	15.3646	0.0254	NA	NA	NA	NA
YRI	12	103370238	105815513	2445276	2763	1.1299	20	2	41.4833	0	0.1361	0.0205	0.002	1
YRI	22	28435298	30876946	2441649	1786	0.7315	12	1	15.5081	0.0169	0.1079	0.0225	0.0056	1
YRI	11	34479189	36855326	2376138	3424	1.441	50	5	44.9613	0	0.1397	0.0213	0.005	1
YRI	7	67780296	70057948	2277653	1850	0.8122	12	1	24.5442	0	NA	NA	NA	NA
YRI	10	36926926	39194226	2267301	1580	0.6969	23	4	11.6563	0.0085	0.128	0.0418	0.0237	2
YRI	4	168872189	171133085	2260897	2039	0.9019	29	8	14.4936	0	NA	NA	NA	NA
YRI	5	119799563	122028414	2228852	2399	1.0763	50	5	12.273	0	NA	NA	NA	NA
YRI	1	144098153	146325095	2226943	1345	0.604	8	0	22.821	0	NA	NA	NA	NA
YRI	13	85843650	88069665	2226016	1949	0.8756	46	11	13.5329	0	0.1479	0.0364	0.0043	1
YRI	11	29946230	32169267	2223038	2004	0.9015	44	4	15.6142	0	0.1263	0.028	0.0038	1
YRI	13	19685547	21865689	2180143	2684	1.2311	49	6	45.7037	0	0.1413	0.018	0.0123	1
YRI	4	42887358	45056884	2169527	2074	0.956	42	10	11.2872	0	NA	NA	NA	NA
YRI	9	138059029	140208234	2149206	1020	0.4746	11	2	21.5759	0	0.1233	0.02	0.0162	1
YRI	11	113628907	115760668	2131762	2521	1.1826	36	3	28.7103	0	NA	NA	NA	NA
YRI	20	24073664	26198522	2124859	1830	0.8612	32	3	13.7523	0.0085	NA	NA	NA	NA
YRI	6	140225482	142318187	2092706	1682	0.8037	16	1	10.8316	0.0085	NA	NA	0.0121	2
YRI	12	121176863	123261529	2084667	1098	0.5267	19	1	14.8945	0.0085	NA	NA	NA	NA
YRI	3	62392821	64463295	2070475	2829	1.3664	15	1	27.5607	0	0.1291	0.0186	0.0041	1
YRI	5	117742416	119799448	2057033	2080	1.0112	16	1	12.0139	0	0.1326	0.023	0.0067	1
YRI	2	83791118	85844358	2053241	2024	0.9858	18	0	19.6394	0.0085	NA	NA	NA	NA
YRI	9	98005634	100036681	2031048	1681	0.8277	48	2	17.8377	0	0.1333	0.0256	0.0069	1
YRI	1	188683907	190686383	2002477	2073	1.0352	51	3	11.5701	0.0169	0.136	0.027	0.0041	1
YRI	10	112539600	114541734	2002135	2379	1.1882	18	3	20.7465	0	0.1293	0.0233	0.0048	1
YRI	6	86187675	88184986	1997312	1647	0.8246	21	5	10.0011	0	NA	NA	NA	NA
YRI	3	181163007	183115676	1952670	1361	0.697	10	4	10.9045	0	0.128	0.0248	0.0076	1
YRI	5	83414675	85357517	1942843	1687	0.8683	28	1	11.2082	0	0.1518	0.0353	0.0041	1
YRI	2	49423564	51352966	1929403	2577	1.3356	10	1	20.7644	0	NA	NA	NA	NA
YRI	3	52865828	54792244	1926417	1916	0.9946	14	2	24.9587	0.0085	NA	NA	NA	NA
YRI	4	167880906	169806342	1925437	1881	0.9769	24	12	15.1788	0	NA	NA	NA	NA
YRI	1	176148274	178032451	1884178	1672	0.8874	9	7	10.8578	0.0085	0.1369	0.0281	0.0056	1
YRI	20	57161743	58995707	1833965	2561	1.3964	30	2	38.5305	0	NA	NA	NA	NA
YRI	22	33191364	34998830	1807467	2264	1.2526	68	4	21.3037	0	0.1413	0.0246	0.0034	1
YRI	8	82319108	84122927	1803820	1893	1.0494	10	0	12.7298	0.0169	0.1516	0.0306	0.0025	1
YRI	9	93205710	94992650	1786941	1506	0.8428	12	2	11.5642	0	NA	NA	NA	NA
YRI	19	11443747	13219354	1775608	883	0.4973	8	0	11.5084	0	NA	NA	NA	NA
YRI	19	32435121	34205985	1770865	1757	0.9922	23	17	15.5946	0.0085	0.1223	0.0322	0.0199	1
YRI	6	28998779	30766364	1767586	3380	1.9122	23	9	14.452	0.0763	NA	NA	0.0128	1
YRI	1	117091338	118805893	1714556	1688	0.9845	16	0	16.5911	0.0085	0.1213	0.0244	0.0061	1
YRI	10	20852470	22565650	1713181	1474	0.8604	17	2	15.2259	0	0.1238	0.0233	0.0081	1
YRI	6	93444076	95155416	1711341	2251	1.3153	25	18	13.1532	0	NA	NA	0.0059	1
YRI	7	23586259	25297033	1710775	2185	1.2772	24	5	24.4855	0	NA	NA	NA	NA
YRI	1	111870538	113568681	1698144	1937	1.1407	17	6	23.6118	0	0.1339	0.0215	0.0042	1
YRI	1	95873462	97566363	1692902	1657	0.9788	14	1	10.0662	0.0254	NA	NA	NA	NA
YRI	11	7408235	9080908	1672674	1856	1.1096	10	1	24.6321	0.0085	NA	NA	NA	NA
YRI	1	184198007	185866241	1668235	1454	0.8716	6	4	15.8471	0	NA	NA	NA	NA
YRI	5	28011196	29629060	1617865	1730	1.0693	22	3	10.1936	0	NA	NA	NA	NA
YRI	13	50663152	52273232	1610081	857	0.5323	9	0	16.9818	0.0085	0.0733	0.0289	0.0045	1
YRI	1	223002918	224599764	1596847	1232	0.7715	15	3	14.5796	0.0169	0.1362	0.0342	0.005	1
YRI	5	23278292	24873381	1595090	1654	1.0369	7	1	11.3091	0.0085	0.1429	0.0327	0.0052	1
YRI	2	48864939	50452354	1587416	2247	1.4155	27	1	19.3736	0	NA	NA	NA	NA
YRI	16	14282146	15848526	1566381	471	0.3007	6	3	16.7104	0	NA	NA	NA	NA
YRI	2	66440567	68002959	1562393	2155	1.3793	19	1	21.224	0	0.1297	0.0224	0.0023	1
YRI	4	21300095	22860612	1560518	1543	0.9888	21	5	10.7555	0.0085	NA	NA	NA	NA
YRI	2	155098866	156635019	1536154	1231	0.8014	18	1	12.1396	0.0254	NA	NA	NA	NA
YRI	3	157518865	159050657	1531793	1781	1.1627	32	4	10.5294	0	0.1331	0.0227	0.0021	1
YRI	5	36469539	38000608	1531070	1413	0.9229	33	2	21.225	0.0085	NA	NA	NA	NA
YRI	6	104310090	105839735	1529646	1469	0.9604	8	11	11.4928	0	NA	NA	NA	NA
YRI	10	68042892	69570097	1527206	1626	1.0647	12	1	12.1064	0	0.1383	0.0278	0.0095	1
YRI	4	131849410	133373409	1524000	1194	0.7835	32	6	10.9685	0	NA	NA	NA	NA
YRI	9	83650675	85168677	1518003	1351	0.89	33	0	19.6378	0.0085	0.1212	0.0227	0.0063	1
YRI	1	222339588	223855543	1515956	1499	0.9888	14	2	11.9315	0.0169	NA	NA	NA	NA
YRI	3	14634519	16144632	1510114	1544	1.0224	52	2	14.9945	0	0.1304	0.0236	0.0192	1
YRI	1	224874425	226384391	1509967	1411	0.9345	61	3	12.8421	0.0169	0.1406	0.0388	0.0075	1
YRI	7	32034437	33542801	1508365	1559	1.0336	16	0	11.7091	0	NA	NA	NA	NA
YRI	2	68992641	70494258	1501618	1365	0.909	21	1	12.6402	0	NA	NA	NA	NA
YRI	6	34339548	35831395	1491848	998	0.669	36	2	11.4112	0.0085	NA	NA	NA	NA
YRI	12	88192283	89664242	1471960	1348	0.9158	19	1	11.4938	0.0085	NA	NA	NA	NA
YRI	12	54353493	55816608	1463116	678	0.4634	20	0	11.7445	0.0085	NA	NA	NA	NA
YRI	6	160164014	161622744	1458731	1622	1.1119	24	2	15.3522	0.0085	NA	NA	NA	NA
YRI	9	22194445	23652324	1457880	1843	1.2642	20	3	14.2011	0	NA	NA	NA	NA
YRI	5	113323905	114779309	1455405	1727	1.1866	10	2	10.1231	0.0169	NA	NA	NA	NA
YRI	2	38739545	40193221	1453677	1443	0.9927	12	0	11.7192	0	NA	NA	NA	NA
YRI	6	46410407	47861662	1451256	1682	1.159	13	2	13.486	0	NA	NA	NA	NA
YRI	11	61855302	63294085	1438784	818	0.5685	28	1	13.2816	0.0085	NA	NA	NA	NA
YRI	5	71275414	72706878	1431465	1081	0.7552	6	0	15.0548	0.0085	NA	NA	NA	NA
YRI	1	99382703	100807749	1425047	1684	1.1817	35	1	10.5281	0	0.1395	0.0255	0.0022	1
YRI	13	91122727	92546181	1423455	1669	1.1725	21	1	11.5276	0	NA	NA	NA	NA
YRI	22	26366850	27779477	1412628	1028	0.7277	5	0	11.2617	0	NA	NA	NA	NA
YRI	8	105926550	107334128	1407579	1507	1.0706	22	1	10.163	0.0085	NA	NA	NA	NA
YRI	3	9095004	10499060	1404057	1190	0.8475	18	2	21.7272	0	NA	NA	NA	NA
YRI	12	69824339	71213618	1389280	1421	1.0228	17	3	10.5563	0	0.1264	0.0269	0.0028	1
YRI	2	77942016	79330412	1388397	1843	1.3274	16	1	16.9095	0.0169	NA	NA	NA	NA
YRI	10	4980299	6361559	1381261	1676	1.2134	51	1	24.2555	0	NA	NA	NA	NA
YRI	13	47777936	49158030	1380095	1193	0.8644	15	4	13.3805	0	0.1258	0.026	0.0019	1
YRI	12	54781258	56157822	1376565	624	0.4533	10	0	10.3719	0	0.1272	0.0223	0.0045	1
YRI	21	22192514	23568619	1376106	1263	0.9178	21	1	11.76	0	0.1308	0.0266	0.0046	1
YRI	17	38337340	39701505	1364166	700	0.5131	6	0	11.6694	0.0254	NA	NA	NA	NA
YRI	23	30483996	31838761	1354766	963	0.7108	1	1	19.5488	0.0114	NA	NA	NA	NA
YRI	9	15368449	16721038	1352590	1991	1.472	21	6	16.4079	0	0.1493	0.0279	0.0022	1
YRI	7	23036906	24384658	1347753	1534	1.1382	17	1	16.6818	0.0169	NA	NA	NA	NA
YRI	6	30433510	31777475	1343966	2769	2.0603	36	7	34.593	0.0085	NA	NA	NA	NA
YRI	19	43166926	44496394	1329469	808	0.6078	15	0	11.0815	0	0.1329	0.0304	0.0047	2
YRI	12	60121573	61449337	1327765	1457	1.0973	24	6	17.0874	0	0.1189	0.0232	0.0036	1
YRI	11	13951594	15279329	1327736	1107	0.8338	40	1	13.731	0	NA	NA	NA	NA
YRI	11	17615096	18939837	1324742	1153	0.8704	11	3	10.0921	0	NA	NA	NA	NA
YRI	5	36469883	37789629	1319747	1089	0.8252	12	2	14.0907	0.0085	0.1371	0.0336	0.0036	1
YRI	9	21664667	22960024	1295358	1703	1.3147	17	2	12.1273	0	NA	NA	NA	NA
YRI	16	74853099	76130068	1276970	1830	1.4331	34	0	14.61	0.0085	NA	NA	NA	NA
YRI	2	229992485	231269422	1276938	1413	1.1066	14	2	22.4377	0	0.1487	0.026	0.0036	1
YRI	2	230129849	231381469	1251621	1255	1.0027	26	6	19.2812	0.0085	NA	NA	NA	NA
YRI	1	222817079	224056995	1239917	1238	0.9985	17	1	11.0089	0.0085	0.1418	0.0404	0.0056	1
YRI	2	171785844	173022211	1236368	996	0.8056	17	2	10.8936	0.0085	NA	NA	NA	NA
YRI	3	124961603	126195086	1233484	1511	1.225	10	7	10.1285	0	0.1293	0.0236	0.008	1
YRI	4	96896643	98126969	1230327	1058	0.8599	13	4	10.7291	0.0085	0.1567	0.0355	0.0022	1
YRI	7	134247157	135472243	1225087	1299	1.0603	12	6	14.1592	0	0.1433	0.0284	0.0059	1
YRI	7	53057792	54280789	1222998	1442	1.1791	39	0	10.6509	0.0339	0.1287	0.027	0.0077	1
YRI	2	224273788	225495149	1221362	1353	1.1078	14	1	11.37	0	0.1477	0.0257	0.0025	1
YRI	5	106830196	108047981	1217786	1596	1.3106	9	0	11.9143	0	NA	NA	NA	NA
YRI	1	23853039	25065596	1212558	824	0.6796	9	0	14.4703	0	NA	NA	NA	NA
YRI	7	79002519	80214409	1211891	1447	1.194	27	1	11.09	0.0508	0.1549	0.036	0.0014	1
YRI	13	51294868	52500971	1206104	764	0.6334	11	2	16.075	0	0.089	0.0343	0.0067	1
YRI	5	146721961	147917760	1195800	1545	1.292	25	0	16.3288	0	0.1472	0.0297	0.0013	1
YRI	16	16057402	17247002	1189601	700	0.5884	31	4	17.5315	0	0.1244	0.0235	0.0272	1
YRI	2	75556687	76744822	1188136	1452	1.2221	17	2	11.6696	0.0085	0.129	0.0265	0.0044	1
YRI	7	48427291	49613187	1185897	1394	1.1755	44	9	11.1584	0	0.142	0.0304	0.0048	1
YRI	10	18576517	19762209	1185693	1669	1.4076	16	11	16.9052	0.0085	0.1454	0.0263	0.0044	1
YRI	7	48066541	49234262	1167722	1209	1.0353	40	5	10.1793	0	0.1476	0.0311	0.0104	1
YRI	4	20137334	21302765	1165432	1530	1.3128	10	1	16.3169	0	0.1394	0.0341	0.0026	1
YRI	16	70710256	71864565	1154310	938	0.8126	24	1	13.8923	0.0169	0.1273	0.0308	0.0051	1
YRI	12	9409507	10559377	1149871	1150	1.0001	28	3	15.0177	0	0.149	0.0245	0.0038	1
YRI	14	76947721	78097257	1149537	1575	1.3701	17	1	11.6911	0.0424	0.1386	0.028	0.0036	1
YRI	4	14466304	15614159	1147856	1346	1.1726	8	1	10.9406	0	NA	NA	NA	NA
YRI	4	177057043	178200310	1143268	1411	1.2342	35	2	15.0043	0.0085	0.153	0.0289	0.003	1
YRI	12	68385716	69513442	1127727	1486	1.3177	5	2	15.8097	0	0.1323	0.021	0.008	1
YRI	9	26198527	27326207	1127681	1613	1.4304	17	3	10.2284	0	0.1247	0.0251	0.0019	1
YRI	11	22739331	23853305	1113975	1489	1.3367	6	2	10.1818	0.0085	NA	NA	NA	NA
YRI	16	54444785	55547091	1102307	1061	0.9625	10	1	18.0963	0	NA	NA	NA	NA
YRI	3	21904519	22995929	1091411	1472	1.3487	22	0	12.6656	0	0.1302	0.025	0.0018	1
YRI	11	20226308	21316391	1090084	1614	1.4806	39	0	16.2276	0	NA	NA	NA	NA
YRI	1	58847690	59926776	1079087	1219	1.1297	10	0	14.7838	0	NA	NA	NA	NA
YRI	12	13161670	14222548	1060879	1500	1.4139	14	9	16.5557	0	NA	NA	NA	NA
YRI	17	44981371	46041697	1060327	729	0.6875	49	1	14.6265	0	0.1223	0.0195	0.0084	1
YRI	1	243845607	244905398	1059792	1174	1.1078	4	0	10.9705	0	0.1565	0.0354	0.0059	1
YRI	17	26843471	27902918	1059448	641	0.605	25	2	16.3671	0	0.1243	0.0214	0.0093	1
YRI	11	13348048	14393729	1045682	1182	1.1304	10	0	12.2918	0	0.1347	0.0291	0.0034	1
YRI	1	62110395	63153437	1043043	957	0.9175	8	4	12.0403	0.0085	0.1506	0.0298	0.0068	1
YRI	15	51550114	52589815	1039702	1610	1.5485	23	1	11.3254	0	NA	NA	NA	NA
YRI	1	244642864	245681176	1038313	880	0.8475	38	0	10.8486	0	NA	NA	NA	NA
YRI	4	37146823	38176713	1029891	1369	1.3293	15	4	20.7939	0	NA	NA	NA	NA
YRI	11	74526867	75556386	1029520	789	0.7664	9	0	10.9318	0	NA	NA	NA	NA
YRI	7	11820233	12844623	1024391	1839	1.7952	36	8	15.5672	0	0.1707	0.0312	0.0093	1
YRI	11	111628305	112648767	1020463	1297	1.271	27	2	10.3654	0.0085	NA	NA	NA	NA
YRI	1	38973000	39993393	1020394	688	0.6742	4	4	10.0738	0	0.1192	0.0254	0.0063	1
YRI	17	76878755	77873180	994426	361	0.363	8	0	10.0567	0	NA	NA	NA	NA
YRI	7	96509154	97499079	989926	869	0.8778	26	2	10.2095	0	0.1482	0.027	0.025	1
YRI	9	15368449	16354925	986477	1447	1.4668	23	2	17.0221	0	NA	NA	NA	NA
YRI	8	17663263	18649034	985772	1944	1.9721	43	1	14.2521	0	0.1514	0.026	0.0032	1
YRI	9	23894062	24873440	979379	951	0.971	13	2	11.1912	0.0085	NA	NA	NA	NA
YRI	16	75500570	76472685	972116	1827	1.8794	27	0	11.9069	0	0.133	0.0235	0.0017	1
YRI	15	31902573	32868223	965651	932	0.9652	20	1	10.5969	0	NA	NA	NA	NA
YRI	1	227537928	228503200	965273	871	0.9023	23	1	11.5706	0.0169	NA	NA	NA	NA
YRI	3	173831910	174794654	962745	936	0.9722	27	0	11.275	0	NA	NA	NA	NA
YRI	20	48073717	49026106	952390	829	0.8704	6	2	12.4655	0	0.1365	0.0228	0.0101	1
YRI	7	151200757	152148657	947901	560	0.5908	9	1	17.3319	0	0.1421	0.0263	0.0161	1
YRI	12	65362193	66303552	941360	1356	1.4405	7	1	16.7456	0	0.1301	0.0211	0.0124	1
YRI	6	13312965	14245848	932884	1055	1.1309	27	0	13.4573	0	NA	NA	0.0044	1
YRI	1	25155548	26087903	932356	597	0.6403	15	3	16.5896	0	NA	NA	NA	NA
YRI	10	73014562	73946799	932238	817	0.8764	20	1	14.0317	0.0085	0.1478	0.0322	0.0046	1
YRI	9	19541167	20452367	911201	1199	1.3158	11	0	13.882	0	0.1237	0.0231	0.0046	1
YRI	17	46342850	47249598	906749	792	0.8735	7	1	10.8137	0	NA	NA	NA	NA
YRI	21	21284370	22184711	900342	1092	1.2129	30	0	11.1152	0	NA	NA	NA	NA
YRI	12	60618200	61518236	900037	978	1.0866	17	0	11.3003	0	NA	NA	NA	NA
YRI	9	76633244	77528928	895685	1203	1.3431	9	1	14.9876	0	0.1241	0.0248	0.0047	1
YRI	10	61372270	62266068	893799	1136	1.271	11	2	10.5019	0	NA	NA	NA	NA
YRI	4	111501381	112392981	891601	823	0.9231	18	1	11.6286	0.0085	0.1547	0.0345	0.0039	1
YRI	1	80379340	81262625	883286	1065	1.2057	6	2	11.4449	0	NA	NA	NA	NA
YRI	7	154037514	154917049	879536	1094	1.2438	16	1	27.247	0	NA	NA	NA	NA
YRI	5	54051920	54923279	871360	856	0.9824	19	0	14.0501	0	NA	NA	NA	NA
YRI	11	4333536	5204367	870832	1737	1.9946	31	2	15.5458	0.0424	NA	NA	NA	NA
YRI	11	115164314	116034234	869921	1082	1.2438	26	1	19.5426	0	NA	NA	NA	NA
YRI	1	229253216	230120350	867135	768	0.8857	17	2	10.6041	0	NA	NA	NA	NA
YRI	13	113263618	114125098	861481	429	0.498	5	2	12.4308	0	0.1244	0.0279	0.0173	1
YRI	10	79614041	80475286	861246	1222	1.4189	28	0	16.3638	0	0.1223	0.0226	0.0021	1
YRI	9	132038180	132898505	860326	679	0.7892	4	0	16.2139	0	0.13	0.0225	0.0062	1
YRI	18	32553069	33397085	844017	763	0.904	21	1	12.679	0.0169	0.1265	0.0383	0.0025	1
YRI	9	123473796	124316583	842788	815	0.967	16	1	12.5298	0	NA	NA	NA	NA
YRI	3	13546228	14384447	838220	945	1.1274	12	1	14.0656	0	NA	NA	NA	NA
YRI	9	16120537	16949711	829175	1426	1.7198	19	0	13.7242	0.0085	NA	NA	NA	NA
YRI	6	30075204	30890084	814881	1559	1.9132	13	0	13.1408	0.0424	NA	NA	0.0021	1
YRI	2	176152003	176966242	814240	713	0.8757	5	0	10.3964	0.0085	NA	NA	NA	NA
YRI	16	53835925	54646458	810534	1170	1.4435	27	0	13.046	0	0.1449	0.0258	0.0104	1
YRI	20	7993872	8801275	807404	1212	1.5011	18	8	12.3295	0	0.1471	0.0274	0.0037	1
YRI	18	58313771	59099352	785582	688	0.8758	5	0	12.5843	0.0085	0.118	0.0255	0.0019	1
YRI	1	24399682	25178370	778689	650	0.8347	15	4	10.8738	0.0254	0.1598	0.0335	0.0014	1
YRI	12	115690642	116456641	766000	823	1.0744	8	0	11.2705	0	0.1234	0.0199	0.0009	1
YRI	18	66772540	67537751	765212	1039	1.3578	24	2	10.226	0	0.1496	0.03	0.0031	1
YRI	10	4601369	5365758	764390	1217	1.5921	77	8	11.4563	0.0085	0.1513	0.0363	0.0123	1
YRI	9	100679421	101441743	762323	812	1.0652	4	5	10.1602	0.0085	NA	NA	NA	NA
YRI	5	30877798	31638634	760837	1206	1.5851	19	6	12.8015	0	0.1447	0.0254	0.0033	1
YRI	6	32315371	33073063	757693	1707	2.2529	97	2	19.3786	0.0339	NA	NA	NA	NA
YRI	2	2994	760100	757107	819	1.0817	11	1	10.8374	0	0.1519	0.0321	0.0113	1
YRI	2	45971418	46728411	756994	1028	1.358	7	0	12.4897	0.0085	NA	NA	NA	NA
YRI	17	71667927	72422782	754856	546	0.7233	6	0	10.3927	0.0085	NA	NA	NA	NA
YRI	9	37403003	38144137	741135	813	1.097	7	0	11.1693	0.0085	NA	NA	NA	NA
YRI	11	35617916	36355907	737992	983	1.332	14	0	14.3451	0	NA	NA	NA	NA
YRI	18	68898378	69628307	729930	1201	1.6454	21	1	13.5632	0	0.1471	0.0266	0.0038	1
YRI	8	4751303	5463887	712585	1710	2.3997	38	12	14.6068	0	0.1444	0.0252	0.0055	1
YRI	4	37944323	38656459	712137	871	1.2231	10	1	10.8364	0	NA	NA	NA	NA
YRI	11	120058916	120769768	710853	900	1.2661	10	0	11.1916	0	0.1338	0.0304	0.0018	1
YRI	19	4689032	5392333	703302	439	0.6242	1	0	12.2038	0	NA	NA	NA	NA
YRI	6	5427502	6120173	692672	1018	1.4697	7	4	16.7407	0	NA	NA	NA	NA
YRI	5	9668706	10359446	690741	1008	1.4593	38	0	10.8068	0	NA	NA	NA	NA
YRI	17	81136	770573	689438	443	0.6426	11	0	14.0762	0	0.1141	0.0226	0.0158	1
YRI	15	36319429	37003724	684296	900	1.3152	16	0	16.3309	0	NA	NA	NA	NA
YRI	12	102945038	103626392	681355	739	1.0846	6	2	11.6007	0.0085	0.137	0.0288	0.0023	1
YRI	6	7333765	8014321	680557	943	1.3856	7	4	11.2149	0.0169	NA	NA	NaN	78
YRI	6	159228098	159906910	678813	1063	1.566	21	3	10.687	0.0085	NA	NA	NA	NA
YRI	18	1287985	1966684	678700	839	1.2362	10	3	13.0358	0	0.1571	0.0315	0.0088	1
YRI	1	110441956	111119814	677859	779	1.1492	9	1	15.4868	0	0.1342	0.0266	0.0047	1
YRI	15	64239300	64911971	672672	669	0.9945	36	1	10.5753	0.0085	NA	NA	NA	NA
YRI	7	20464654	21136046	671393	922	1.3733	21	3	11.0377	0.0085	NA	NA	NA	NA
YRI	3	11120326	11786835	666510	618	0.9272	7	1	11.2992	0.0169	NA	NA	NA	NA
YRI	6	44021966	44676476	654511	695	1.0619	5	0	14.2491	0	NA	NA	NA	NA
YRI	11	129932510	130584448	651939	896	1.3744	13	2	16.6522	0	NA	NA	NA	NA
YRI	1	199994994	200644160	649167	564	0.8688	3	0	12.3826	0	NA	NA	NA	NA
YRI	7	151190101	151814625	624525	380	0.6085	11	1	16.8906	0	NA	NA	NA	NA
YRI	4	55033858	55655916	622059	692	1.1124	5	0	11.2102	0	NA	NA	NA	NA
YRI	5	16888822	17494627	605806	604	0.997	5	0	13.3155	0.0085	NA	NA	NA	NA
YRI	11	6275578	6874689	599112	788	1.3153	12	4	11.5775	0	0.1501	0.0299	0.005	1
YRI	8	6390339	6986630	596292	1072	1.7978	56	4	21.0562	0	NA	NA	NA	NA
YRI	9	134295768	134878123	582356	632	1.0852	5	1	10.9166	0.0085	NA	NA	NA	NA
YRI	12	94500284	95081092	580809	681	1.1725	12	0	11.3419	0	0.1419	0.0263	0.0043	1
YRI	2	28456415	29028221	571807	574	1.0038	10	2	11.9612	0.0169	NA	NA	NA	NA
YRI	10	14177816	14740476	562661	1013	1.8004	1	0	10.9927	0.0085	0.129	0.0212	0.0012	1
YRI	6	31129140	31690004	560865	1376	2.4534	30	1	16.1519	0.1102	NA	NA	0.0374	2
YRI	14	24994004	25548451	554448	639	1.1525	4	0	10.1239	0	NA	NA	NA	NA
YRI	6	156461579	157006011	544433	654	1.2012	15	1	10.3079	0.0169	NA	NA	NA	NA
YRI	20	41921670	42461804	540135	619	1.146	2	0	10.3043	0	0.1389	0.0277	0.003	1
YRI	16	6720890	7254878	533989	1188	2.2248	39	6	10.3058	0	0.1285	0.0209	0.0055	1
YRI	3	21560269	22085446	525178	1176	2.2392	11	5	11.1318	0	0.1434	0.0312	0.0048	1
YRI	18	54088737	54603026	514290	571	1.1103	9	0	10.3503	0.0085	NA	NA	NA	NA
YRI	10	12385446	12899074	513629	676	1.3161	4	1	17.1967	0	0.1449	0.0236	0.0068	1
YRI	12	126677156	127177506	500351	627	1.2531	10	0	11.8237	0	0.1549	0.0285	0.0035	1
YRI	13	106833081	107316445	483365	824	1.7047	6	3	11.8415	0	0.1267	0.0298	0.005	1
YRI	2	45894297	46373888	479592	741	1.5451	5	0	10.8798	0.0085	NA	NA	NA	NA
YRI	8	6747552	7226939	479388	263	0.5486	6	0	14.6926	0.0339	0.1353	0.0287	0.0259	1
YRI	6	30905062	31383225	478164	1278	2.6727	15	4	11.8455	0.0847	NA	NA	0.0276	2
YRI	11	5450999	5918145	467147	820	1.7553	21	1	11.1838	0	0.1777	0.0357	0.0057	1
YRI	15	67946611	68410594	463984	615	1.3255	12	0	13.0027	0	0.1327	0.0252	0.0008	1
YRI	10	10209836	10670880	461045	672	1.4576	6	1	10.0506	0	NA	NA	NA	NA
YRI	3	195237176	195694821	457646	292	0.638	7	0	15.4685	0	0.1554	0.0252	0.0102	1
YRI	7	155036434	155438648	402215	444	1.1039	9	0	11.2069	0.0085	NA	NA	NA	NA
YRI	15	58805269	59203342	398074	689	1.7308	3	0	10.1978	0	NA	NA	NA	NA
YRI	5	174596210	174985173	388964	548	1.4089	1	0	10.8339	0	0.1514	0.0303	0.0039	1
YRI	16	82151080	82528743	377664	763	2.0203	14	1	14.7817	0	0.1391	0.0277	0.0029	1
YRI	8	6025858	6382557	356700	876	2.4558	16	3	10.5723	0	NA	NA	NA	NA
YRI	12	128960833	129309603	348771	514	1.4737	6	2	10.2791	0	0.1408	0.0222	0.0142	1
YRI	8	1856249	2164910	308662	595	1.9277	2	1	10.1425	0.0085	0.1543	0.0353	0.0145	2
YRI	16	77570533	77873819	303287	742	2.4465	22	3	11.1066	0.0085	NA	NA	NA	NA
YRI	22	15960813	16242268	281456	240	0.8527	0	0	10.7328	0.0085	0.1438	0.0254	0.0128	1

## Sheet: Table S2B CEU
Pop.	Chr.	Start	End	Length (bp)	SNP ct.	SNPs/kb	No-call ct.	Het. ct.	Median MAD-score	Haplotype freq.(<1% dissimilarity)	Mean het. (1000G)	SD het. (1000G)	Het. (1000G)	Het. rank (1000G)
CEU	1	145020873	247185273	102164401	102660	1.0049	4700	244	1171.88	0	0.1383	0.0147	0.0064	1
CEU	2	192240262	199491773	7251512	6392	0.8815	58	1	24.0078	0	0.111	0.0238	0.0041	1
CEU	12	32539025	38498111	5959087	3474	0.583	58	8	14.4322	0.0169	0.1115	0.0443	0.0054	1
CEU	12	32869704	38565695	5695992	3113	0.5465	46	16	12.7314	0.0254	NA	NA	NA	NA
CEU	6	116612307	122233878	5621572	6262	1.1139	69	9	32.1677	0	NA	NA	NA	NA
CEU	6	25793226	31344977	5551752	7596	1.3682	73	66	26.9926	0	0.1401	0.0354	0.0134	2
CEU	7	61069282	66413136	5343855	2194	0.4106	60	21	18.0951	0	NA	NA	NA	NA
CEU	3	162975151	168141740	5166590	5063	0.98	58	1	20.1838	0	0.1711	0.0352	0.0035	1
CEU	12	32971812	37967148	4995337	2754	0.5513	38	20	10.2787	0.0339	0.1036	0.0501	0.0228	3
CEU	1	49004662	53477762	4473101	2697	0.6029	71	5	10.3619	0	0.0828	0.0277	0.0034	1
CEU	6	25791933	30206588	4414656	5357	1.2135	61	46	10.077	0.0085	NA	NA	NA	NA
CEU	19	20004753	24290052	4285300	2816	0.6571	32	4	15.2156	0	NA	NA	NA	NA
CEU	6	46269607	50530929	4261323	4696	1.102	115	2	25.0858	0	0.1453	0.0309	0.003	1
CEU	6	25368413	29542393	4173981	4356	1.0436	152	23	10.5384	0.0424	0.121	0.0401	0.0083	1
CEU	16	67397257	71498430	4101174	2454	0.5984	26	21	17.5146	0	NA	NA	NA	NA
CEU	16	31191823	35126825	3935003	825	0.2097	8	0	11.9852	0.0085	NA	NA	NA	NA
CEU	3	163103123	166932427	3829305	3753	0.9801	45	27	15.0375	0	NA	NA	NA	NA
CEU	8	87632783	91367065	3734283	3621	0.9697	17	2	22.093	0.0085	0.1357	0.0331	0.0017	1
CEU	5	80539432	84107609	3568178	3045	0.8534	64	15	41.3087	0	NA	NA	NA	NA
CEU	16	68092189	71590480	3498292	2244	0.6415	54	19	14.9044	0	NA	NA	NA	NA
CEU	20	30938532	34405177	3466646	2200	0.6346	56	2	11.3632	0.0254	0.1051	0.0383	0.003	1
CEU	13	55347604	58730480	3382877	3318	0.9808	19	12	11.305	0.0169	NA	NA	NA	NA
CEU	2	134997703	138142381	3144679	2990	0.9508	60	2	14.4013	0.0169	NA	NA	NA	NA
CEU	3	78170143	81240912	3070770	2479	0.8073	31	2	13.5583	0	0.1358	0.0326	0.0036	1
CEU	14	57519279	60584127	3064849	2957	0.9648	24	5	18.1854	0	0.1285	0.0295	0.0053	1
CEU	5	128882667	131908621	3025955	2311	0.7637	23	2	10.2398	0.0847	NA	NA	NA	NA
CEU	2	55882575	58803343	2920769	3355	1.1487	40	3	16.7719	0	0.154	0.032	0.0023	1
CEU	7	63738065	66640635	2902571	1393	0.4799	18	11	10.056	0.0424	NA	NA	NA	NA
CEU	6	37817897	40708261	2890365	3869	1.3386	38	5	36.7133	0.0085	NA	NA	NA	NA
CEU	3	50648932	53520494	2871563	1436	0.5001	14	5	11.7393	0.0085	0.0935	0.0416	0.0013	1
CEU	11	65820702	68651567	2830866	1363	0.4815	34	8	17.6407	0	NA	NA	NA	NA
CEU	2	134710836	137482387	2771552	2677	0.9659	11	5	12.8576	0.0593	NA	NA	NA	NA
CEU	5	159828283	162570610	2742328	2948	1.075	59	15	22.1517	0	NA	NA	NA	NA
CEU	6	126523101	129209142	2686042	2362	0.8794	24	0	15.441	0	NA	NA	NA	NA
CEU	8	78178741	80837801	2659061	2628	0.9883	12	1	13.0491	0.0085	NA	NA	NA	NA
CEU	9	104211016	106857600	2646585	3716	1.4041	16	14	22.491	0	0.1506	0.0305	0.0056	1
CEU	4	97079023	99687590	2608568	1988	0.7621	14	1	15.5657	0	NA	NA	NA	NA
CEU	12	36144018	38738025	2594008	1867	0.7197	9	18	10.7344	0.0339	0.0937	0.0419	0.0208	3
CEU	2	12642840	15187788	2544949	3388	1.3313	22	1	25.0333	0	0.1311	0.0309	0.0027	1
CEU	12	41698179	44173078	2474900	2559	1.034	68	18	12.8712	0	0.1018	0.033	0.0037	1
CEU	6	114448287	116911742	2463456	2248	0.9125	23	14	13.4798	0	0.1424	0.0359	0.0062	1
CEU	2	134321706	136757836	2436131	2168	0.8899	33	6	23.3236	0.0424	NA	NA	NA	NA
CEU	6	30189168	32561169	2372002	4353	1.8352	33	23	56.9443	0.0254	0.1755	0.0399	0.0011	1
CEU	1	188376484	190687850	2311367	2323	1.005	52	19	12.6366	0.0085	NA	NA	NA	NA
CEU	4	52378364	54679465	2301102	1968	0.8552	5	14	20.069	0	NA	NA	NA	NA
CEU	6	80630155	82911212	2281058	2926	1.2827	31	0	10.1401	0	0.1492	0.0405	0.0034	1
CEU	12	71475302	73736375	2261074	2099	0.9283	18	9	10.3083	0	0.1468	0.0423	0.004	1
CEU	6	86357570	88613562	2255993	1919	0.8506	37	6	10.8879	0	0.1349	0.0391	0.0046	1
CEU	2	137525489	139778652	2253164	2582	1.1459	40	2	16.2602	0.0085	NA	NA	NA	NA
CEU	15	69395181	71604458	2209278	1676	0.7586	8	1	16.5114	0	0.0973	0.0273	0.0049	1
CEU	4	64123462	66328776	2205315	2055	0.9318	12	12	12.6608	0.0169	0.1595	0.0435	0.0093	1
CEU	16	85380352	87560132	2179781	1785	0.8189	29	4	51.8777	0	NA	NA	NA	NA
CEU	5	11934702	14109276	2174575	1943	0.8935	6	1	20.2219	0	0.1408	0.0399	0.0018	1
CEU	4	41910182	44076716	2166535	2240	1.0339	21	2	13.2911	0.0169	NA	NA	NA	NA
CEU	1	222611152	224768923	2157772	1909	0.8847	20	4	20.034	0	0.1185	0.0394	0.0025	1
CEU	3	25703032	27794787	2091756	2080	0.9944	36	1	13.5405	0	0.1294	0.0335	0.0036	1
CEU	4	117440560	119515685	2075126	2717	1.3093	20	2	13.4129	0.0169	0.155	0.038	0.002	1
CEU	11	27736226	29799247	2063022	1797	0.8711	25	2	13.0454	0	0.1327	0.0429	0.0021	1
CEU	7	122549398	124526773	1977376	1975	0.9988	40	10	10.2887	0	0.1703	0.0506	0.0073	1
CEU	12	75042666	76978557	1935892	2138	1.1044	15	1	19.2591	0	NA	NA	NA	NA
CEU	2	134621845	136556316	1934472	1603	0.8286	16	11	12.2584	0.1441	0.0726	0.053	0.0024	1
CEU	2	134579148	136496458	1917311	1578	0.823	22	1	17.868	0.161	NA	NA	NA	NA
CEU	13	87306813	89219268	1912456	1830	0.9569	35	14	11.8095	0.0085	NA	NA	NA	NA
CEU	12	61464297	63367480	1903184	1699	0.8927	36	6	17.5379	0	NA	NA	NA	NA
CEU	4	97747901	99643514	1895614	1421	0.7496	2	2	11.077	0	0.1306	0.0678	0.0026	1
CEU	11	83322720	85214836	1892117	1699	0.8979	9	9	10.2495	0	0.0938	0.0351	0.0051	1
CEU	7	97512451	99399484	1887034	1146	0.6073	14	2	10.0067	0	NA	NA	NA	NA
CEU	2	98361073	100240407	1879335	1497	0.7966	2	1	11.4555	0.0169	0.1393	0.0453	0.0036	1
CEU	10	100193427	102065469	1872043	1849	0.9877	21	1	10.5827	0	NA	NA	NA	NA
CEU	2	202211470	204068446	1856977	1008	0.5428	1	2	13.3787	0	0.1378	0.0391	0.0013	1
CEU	1	27710120	29542660	1832541	966	0.5271	13	2	11.2243	0	NA	NA	NA	NA
CEU	11	83228788	85055685	1826898	1751	0.9585	7	0	11.9422	0	0.1031	0.0334	0.0046	1
CEU	4	137622671	139448687	1826017	1757	0.9622	28	2	22.1218	0	0.1742	0.0357	0.0021	1
CEU	5	91928663	93751178	1822516	1060	0.5816	87	6	15.8038	0.0085	0.0967	0.0331	0.0033	1
CEU	18	61045795	62859578	1813784	2083	1.1484	5	4	12.5225	0	0.1589	0.0453	0.0036	1
CEU	10	41717935	43516107	1798173	1238	0.6885	5	11	13.6612	0	0.1394	0.0451	0.0249	1
CEU	4	173200125	174982182	1782058	1527	0.8569	16	9	11.188	0	NA	NA	NA	NA
CEU	10	116134760	117906337	1771578	1931	1.09	28	7	14.298	0	0.1407	0.0417	0.0039	1
CEU	5	121455372	123222345	1766974	1795	1.0159	7	1	12.6021	0	0.166	0.0367	0.0048	1
CEU	20	2270808	4019305	1748498	1698	0.9711	59	2	31.2365	0	NA	NA	NA	NA
CEU	13	52500971	54218786	1717816	1996	1.1619	3	1	13.6613	0	NA	NA	NA	NA
CEU	12	82247429	83941433	1694005	1772	1.046	21	13	10.5946	0.0169	NA	NA	NA	NA
CEU	21	41879660	43567174	1687515	2131	1.2628	25	0	46.8242	0	0.1511	0.0257	0.0066	1
CEU	7	9853474	11533810	1680337	2412	1.4354	23	11	17.0864	0.0085	0.158	0.0327	0.0081	1
CEU	2	154978036	156647658	1669623	1427	0.8547	23	0	15.384	0	NA	NA	NA	NA
CEU	12	88921317	90589165	1667849	1713	1.0271	19	3	10.3894	0	0.128	0.0354	0.0061	1
CEU	10	25399758	27052688	1652931	2132	1.2898	28	6	14.9512	0.0085	0.1654	0.0438	0.0225	2
CEU	2	119652159	121283581	1631423	1333	0.8171	18	1	21.6634	0	NA	NA	NA	NA
CEU	4	87454718	89042434	1587717	1366	0.8604	26	7	11.3177	0	NA	NA	NA	NA
CEU	9	95829652	97404368	1574717	1123	0.7131	15	8	10.0569	0	NA	NA	NA	NA
CEU	12	85825031	87376155	1551125	1386	0.8935	23	4	10.1541	0.0169	0.1073	0.0473	0.0094	1
CEU	4	136167331	137718363	1551033	1163	0.7498	6	1	11.8428	0	0.1555	0.0371	0.0036	1
CEU	18	34093682	35619727	1526046	1582	1.0367	17	0	10.4929	0.0085	NA	NA	NA	NA
CEU	5	90819973	92345845	1525873	1091	0.715	32	1	11.9557	0	NA	NA	NA	NA
CEU	17	15627758	17134775	1507018	862	0.572	10	4	12.3012	0	0.1155	0.0324	0.0108	1
CEU	15	77045564	78551465	1505902	1917	1.273	76	1	18.2197	0	0.149	0.0282	0.0024	1
CEU	6	37767562	39268692	1501131	1893	1.261	44	1	14.5339	0	NA	NA	NA	NA
CEU	22	48074155	49559741	1485587	1384	0.9316	10	2	29.7432	0	0.1376	0.0321	0.0144	1
CEU	7	68281064	69753994	1472931	959	0.6511	35	6	10.1861	0.0254	NA	NA	NA	NA
CEU	1	91772228	93240650	1468423	1309	0.8914	20	3	13.9609	0.0085	0.1332	0.0474	0.0062	1
CEU	1	70237935	71702954	1465020	1405	0.959	9	12	11.2433	0	NA	NA	NA	NA
CEU	17	34512102	35968628	1456527	652	0.4476	55	0	10.9195	0	0.098	0.0459	0.0036	1
CEU	5	176093659	177549439	1455781	590	0.4053	6	0	14.7205	0	0.1077	0.0264	0.0073	1
CEU	3	120007985	121446122	1438138	1360	0.9457	26	2	11.1066	0	NA	NA	NA	NA
CEU	1	151607448	153041071	1433624	864	0.6027	2	6	11.9815	0	0.1297	0.0406	0.0035	1
CEU	5	79195244	80618615	1423372	1435	1.0082	19	2	19.0979	0	0.1617	0.0382	0.003	1
CEU	7	143954902	145377266	1422365	1439	1.0117	22	9	10.7547	0	NA	NA	NA	NA
CEU	1	90373709	91795884	1422176	1312	0.9225	28	1	12.7369	0	NA	NA	NA	NA
CEU	8	141149627	142559302	1409676	1129	0.8009	17	2	19.7193	0	0.1438	0.0377	0.0054	1
CEU	6	30271934	31680906	1408973	2933	2.0817	24	15	36.3193	0	NA	NA	NA	NA
CEU	12	29568208	30960265	1392058	2269	1.63	40	2	15.9439	0	0.1607	0.0385	0.0033	1
CEU	1	46503440	47892864	1389425	1154	0.8306	5	3	11.9261	0.0085	NA	NA	NA	NA
CEU	11	96556433	97936752	1380320	1660	1.2026	24	3	13.067	0.0085	0.1456	0.0413	0.0044	1
CEU	10	102823054	104201048	1377995	665	0.4826	19	0	10.7142	0	NA	NA	NA	NA
CEU	1	59381703	60756501	1374799	1375	1.0001	11	3	15.2795	0	0.1084	0.0281	0.005	1
CEU	9	124640847	126014843	1373997	1235	0.8988	10	0	13.9186	0	0.0954	0.0325	0.0029	1
CEU	4	69635612	71009330	1373719	1321	0.9616	18	2	10.6807	0.0169	NA	NA	NA	NA
CEU	8	56973233	58341853	1368621	1601	1.1698	21	9	13.8972	0.0085	NA	NA	NA	NA
CEU	2	17145742	18511831	1366090	1799	1.3169	7	0	13.1392	0.0085	NA	NA	NA	NA
CEU	2	2994	1364596	1361603	1295	0.9511	33	0	16.4393	0	0.1714	0.0386	0.0089	1
CEU	9	83603457	84960511	1357055	1089	0.8025	15	3	11.6653	0	NA	NA	NA	NA
CEU	10	84372942	85714757	1341816	1933	1.4406	11	2	10.0206	0.0085	NA	NA	NA	NA
CEU	3	56797417	58138608	1341192	998	0.7441	15	0	12.2269	0	0.1495	0.0419	0.0036	1
CEU	2	39920604	41255470	1334867	1939	1.4526	12	17	12.0969	0	NA	NA	NA	NA
CEU	18	32433680	33760842	1327163	1348	1.0157	2	3	11.1033	0	NA	NA	NA	NA
CEU	6	139862651	141185274	1322624	1032	0.7803	5	0	10.5501	0.0169	0.1245	0.0396	0.0035	1
CEU	6	29639797	30958170	1318374	2765	2.0973	22	20	12.9971	0.0169	NA	NA	NA	NA
CEU	8	13942971	15258339	1315369	2442	1.8565	28	1	14.8442	0.0169	0.1566	0.0427	0.0063	1
CEU	4	2281159	3593937	1312779	949	0.7229	10	2	12.8062	0	0.1441	0.0355	0.0226	1
CEU	2	175736403	177039384	1302982	1132	0.8688	18	8	13.2894	0	NA	NA	NA	NA
CEU	12	26345184	27645109	1299926	1535	1.1808	9	1	12.8765	0	NA	NA	NA	NA
CEU	14	54303168	55589686	1286519	1352	1.0509	6	5	12.8812	0	NA	NA	NA	NA
CEU	6	142322917	143598627	1275711	1315	1.0308	6	0	11.7569	0	NA	NA	NA	NA
CEU	5	79170909	80446140	1275232	1292	1.0131	40	2	17.5855	0	NA	NA	NA	NA
CEU	8	15417239	16688637	1271399	2031	1.5975	8	1	10.4366	0	NA	NA	NA	NA
CEU	1	83241828	84509682	1267855	1173	0.9252	11	4	11.193	0.0169	NA	NA	NA	NA
CEU	10	1453208	2714048	1260841	2218	1.7591	60	3	25.7207	0	0.1604	0.0313	0.008	1
CEU	3	28620282	29878503	1258222	1665	1.3233	20	1	16.8502	0	NA	NA	NA	NA
CEU	1	224778450	226032079	1253630	1310	1.045	18	7	13.0803	0	NA	NA	NA	NA
CEU	14	78394352	79644088	1249737	1517	1.2139	12	12	10.6411	0	0.1184	0.0306	0.0109	1
CEU	6	31676448	32913448	1237001	1971	1.5934	11	5	29.0025	0.1017	0.2131	0.0642	0.0002	1
CEU	19	32435121	33632857	1197737	995	0.8307	6	9	10.0142	0.0169	NA	NA	NA	NA
CEU	6	139736754	140928217	1191464	1055	0.8855	8	0	11.9574	0.0169	NA	NA	NA	NA
CEU	8	28678008	29858483	1180476	1081	0.9157	6	5	10.0898	0	0.1183	0.0332	0.0032	1
CEU	13	75680811	76858359	1177549	1374	1.1668	10	0	13.7581	0	NA	NA	NA	NA
CEU	17	10114232	11271582	1157351	1362	1.1768	37	3	18.9548	0	NA	NA	NA	NA
CEU	3	149431326	150558049	1126724	1138	1.01	3	1	12.3464	0	0.1231	0.0282	0.0033	1
CEU	2	204930372	206052111	1121740	1099	0.9797	18	2	10.0201	0	NA	NA	NA	NA
CEU	6	134471916	135587153	1115238	1280	1.1477	9	0	10.486	0	NA	NA	NA	NA
CEU	13	74918850	76028649	1109800	1528	1.3768	11	0	10.578	0.0169	NA	NA	NA	NA
CEU	1	6064041	7169963	1105923	774	0.6999	16	1	10.9221	0	NA	NA	NA	NA
CEU	7	48332330	49431806	1099477	1257	1.1433	17	5	10.6349	0	0.1571	0.0474	0.008	2
CEU	11	15703102	16799951	1096850	1007	0.9181	21	7	10.1592	0.0085	0.1393	0.0406	0.0122	2
CEU	8	9421569	10517787	1096219	1729	1.5772	31	4	12.4672	0.0085	NA	NA	NA	NA
CEU	8	54589248	55673812	1084565	962	0.887	12	5	12.1972	0	0.1281	0.0466	0.0134	1
CEU	7	88026559	89110508	1083950	1345	1.2408	13	2	10.9829	0.0085	NA	NA	NA	NA
CEU	5	83181770	84263134	1081365	861	0.7962	10	1	14.1191	0	0.1433	0.0392	0.0063	2
CEU	10	85500308	86581010	1080703	1344	1.2436	18	1	10.7564	0.0169	NA	NA	NA	NA
CEU	12	68076626	69156631	1080006	1457	1.3491	6	4	11.474	0	NA	NA	NA	NA
CEU	10	102783498	103863463	1079966	560	0.5185	5	1	12.9706	0.0085	NA	NA	NA	NA
CEU	2	1131757	2206395	1074639	996	0.9268	12	1	16.967	0	0.1466	0.0346	0.0124	1
CEU	8	15617812	16691883	1074072	1775	1.6526	16	11	10.5785	0	NA	NA	NA	NA
CEU	4	113484912	114551751	1066840	1030	0.9655	18	0	18.4446	0	NA	NA	NA	NA
CEU	12	63381812	64448324	1066513	942	0.8833	30	6	10.2095	0	0.1073	0.0348	0.0064	1
CEU	9	97885438	98948089	1062652	732	0.6888	9	0	16.7607	0.0085	0.085	0.0265	0.0047	1
CEU	6	149449151	150511404	1062254	1072	1.0092	54	7	12.6057	0.0085	0.1671	0.0594	0.0085	1
CEU	15	37053600	38115584	1061985	1479	1.3927	14	0	11.923	0	NA	NA	NA	NA
CEU	16	24982086	26040144	1058059	1104	1.0434	7	1	21.4963	0	NA	NA	NA	NA
CEU	4	20153151	21207472	1054322	1360	1.2899	13	1	13.6468	0	0.1484	0.0357	0.0034	1
CEU	11	106145703	107187568	1041866	1228	1.1787	26	4	12.8219	0	NA	NA	NA	NA
CEU	1	218689114	219730391	1041278	1020	0.9796	3	5	10.1535	0.0169	0.1174	0.036	0.0029	1
CEU	5	133211060	134250063	1039004	642	0.6179	4	0	13.3175	0.0085	NA	NA	NA	NA
CEU	10	85449596	86488125	1038530	1263	1.2161	9	1	10.4776	0	NA	NA	NA	NA
CEU	19	14982307	16012831	1030525	933	0.9054	7	1	14.6618	0	0.176	0.0382	0.0108	1
CEU	5	106294320	107323654	1029335	1388	1.3484	10	4	13.7379	0	0.172	0.0402	0.0025	1
CEU	17	32092314	33121614	1029301	676	0.6568	4	5	10.8037	0	NA	NA	NA	NA
CEU	11	124530135	125553994	1023860	1127	1.1007	8	1	15.6308	0	0.1353	0.045	0.0038	1
CEU	1	114492904	115513367	1020464	707	0.6928	5	0	11.1341	0.0169	0.1429	0.0474	0.0036	1
CEU	1	119995102	121013322	1018221	445	0.437	2	2	13.6329	0.0254	0.1068	0.0319	0.0411	4
CEU	6	32323854	33340003	1016150	2300	2.2634	29	16	20.7371	0.0169	NA	NA	NA	NA
CEU	3	9293416	10307365	1013950	620	0.6115	6	3	11.6814	0	NA	NA	NA	NA
CEU	9	24255737	25267190	1011454	1105	1.0925	14	1	10.7401	0.0085	NA	NA	NA	NA
CEU	20	22678748	23688111	1009364	1526	1.5118	10	1	13.2755	0	NA	NA	NA	NA
CEU	11	20329086	21333247	1004162	1437	1.431	33	1	15.3651	0	NA	NA	NA	NA
CEU	19	17908283	18912265	1003983	510	0.508	5	1	10.8138	0	0.1431	0.0311	0.0047	1
CEU	4	26092757	27095574	1002818	919	0.9164	3	3	11.4316	0	0.1138	0.0312	0.0074	1
CEU	8	25654318	26654632	1000315	1342	1.3416	19	3	15.0821	0.0085	0.1588	0.035	0.0039	1
CEU	5	175037116	176037229	1000114	598	0.5979	6	3	12.7901	0.0085	NA	NA	NA	NA
CEU	8	68897952	69894612	996661	1212	1.2161	7	3	12.6577	0	NA	NA	NA	NA
CEU	6	29840948	30831893	990946	2071	2.0899	11	16	10.7105	0.0254	0.158	0.0612	0.0111	3
CEU	2	70027119	71017258	990140	1158	1.1695	7	1	14.1376	0	0.1521	0.0437	0.0033	1
CEU	10	30955936	31945500	989565	957	0.9671	4	0	10.2418	0.0085	0.123	0.0386	0.0124	2
CEU	6	32243856	33226915	983060	2388	2.4291	9	4	23.6275	0.0254	0.2171	0.0612	0	1
CEU	4	9328999	10309851	980853	1562	1.5925	12	1	10.1462	0.0254	0.1492	0.0511	0.0064	1
CEU	3	194171761	195151593	979833	605	0.6175	14	1	12.1983	0	NA	NA	NA	NA
CEU	6	112635143	113611708	976566	1046	1.0711	3	1	11.6543	0.0085	NA	NA	NA	NA
CEU	7	138897965	139863713	965749	755	0.7818	6	0	17.7992	0	NA	NA	NA	NA
CEU	19	33606753	34571036	964284	1275	1.3222	29	0	10.1066	0.0085	NA	NA	NA	NA
CEU	8	151222	1098547	947326	1122	1.1844	13	2	12.7657	0	0.1421	0.0329	0.006	1
CEU	12	15222143	16168160	946018	769	0.8129	4	1	10.7496	0	NA	NA	NA	NA
CEU	8	130775483	131718827	943345	906	0.9604	3	0	12.253	0.0085	NA	NA	NA	NA
CEU	10	80815648	81754061	938414	303	0.3229	4	1	18.7907	0.0254	NA	NA	NA	NA
CEU	6	106557246	107487252	930007	1186	1.2753	30	1	15.4524	0	NA	NA	NA	NA
CEU	2	169958048	170886916	928869	1045	1.125	4	0	12.797	0.0169	NA	NA	NA	NA
CEU	10	55878742	56800477	921736	1060	1.15	10	0	10.908	0	0.1445	0.0387	0.0037	1
CEU	2	134146001	135059180	913180	1272	1.3929	14	0	13.1597	0	0.1276	0.0344	0.004	1
CEU	3	70365730	71275887	910158	936	1.0284	7	0	10.8963	0.0169	NA	NA	NA	NA
CEU	18	32265892	33163302	897411	913	1.0174	5	1	13.9284	0.0085	NA	NA	NA	NA
CEU	15	83500011	84395973	895963	1014	1.1317	12	8	11.684	0	NA	NA	NA	NA
CEU	6	29920484	30806520	886037	1816	2.0496	16	9	10.4959	0.0169	NA	NA	NA	NA
CEU	6	112190592	113071143	880552	1040	1.1811	3	0	12.0274	0.0254	0.1087	0.0376	0.0052	1
CEU	18	67771798	68649275	877478	1172	1.3356	12	0	10.4678	0	0.1482	0.0408	0.0036	1
CEU	3	128690261	129566022	875762	691	0.789	16	1	10.1919	0	NA	NA	NA	NA
CEU	21	43373655	44242858	869204	740	0.8514	5	0	11.9416	0.0085	0.1261	0.0329	0.0063	1
CEU	2	100734808	101603549	868742	888	1.0222	9	0	10.7089	0.0085	0.1458	0.0396	0.0041	1
CEU	9	99352105	100215881	863777	950	1.0998	5	0	11.3744	0	0.1415	0.04	0.0024	1
CEU	11	4423409	5284937	861529	1708	1.9825	33	1	15.0126	0	NA	NA	NA	NA
CEU	12	117167134	118023771	856638	883	1.0308	6	1	16.9802	0.0085	0.1367	0.0408	0.002	1
CEU	17	30000417	30850457	850041	721	0.8482	20	1	10.6899	0	0.1286	0.0327	0.0037	2
CEU	18	57531968	58374822	842855	1087	1.2897	4	0	11.5172	0	NA	NA	NA	NA
CEU	13	19605356	20440665	835310	926	1.1086	25	3	17.4728	0	0.1442	0.0378	0.007	1
CEU	10	87275929	88108932	833004	860	1.0324	4	0	10.0996	0	0.0996	0.0357	0.0019	1
CEU	18	32433680	33265918	832239	799	0.9601	4	0	10.5731	0.0254	0.1201	0.0621	0.0008	1
CEU	15	29257446	30088618	831173	755	0.9084	5	2	13.0305	0.0254	NA	NA	NA	NA
CEU	3	15953495	16783507	830013	1044	1.2578	4	3	16.5781	0	0.1488	0.0335	0.0035	1
CEU	18	7372494	8199678	827185	900	1.088	13	1	10.0757	0.0085	NA	NA	NA	NA
CEU	11	6511253	7336223	824971	1265	1.5334	34	3	13.101	0.0085	NA	NA	NA	NA
CEU	20	16735818	17558729	822912	1110	1.3489	15	0	10.803	0.0085	0.1364	0.0344	0.0031	1
CEU	7	41472516	42285392	812877	990	1.2179	10	2	11.3587	0	NA	NA	NA	NA
CEU	1	160591069	161403159	812091	1002	1.2339	7	1	10.4415	0	0.1332	0.0398	0.0069	2
CEU	2	238785391	239583883	798493	756	0.9468	10	2	10.3144	0	NA	NA	NA	NA
CEU	20	42070894	42868827	797934	729	0.9136	16	1	14.0467	0	0.1181	0.0327	0.0062	1
CEU	10	124105566	124900067	794502	672	0.8458	9	4	10.3707	0.0085	NA	NA	NA	NA
CEU	13	43580973	44373976	793004	840	1.0593	4	0	10.4131	0	0.1006	0.0324	0.0026	1
CEU	2	176248649	177039384	790736	719	0.9093	16	0	10.1637	0.0254	NA	NA	NA	NA
CEU	19	49948787	50737013	788227	400	0.5075	7	0	10.6874	0	0.1257	0.0274	0.014	1
CEU	4	9520941	10298442	777502	1334	1.7158	12	1	10.0962	0.0593	NA	NA	NA	NA
CEU	18	57474055	58249525	775471	1027	1.3244	2	3	11.5003	0.0169	0.17	0.0563	0.003	1
CEU	7	7133365	7906320	772956	1295	1.6754	22	2	18.795	0	NA	NA	NA	NA
CEU	4	183176733	183946530	769798	1003	1.3029	7	0	20.7926	0	NA	NA	NA	NA
CEU	10	124900067	125663537	763471	996	1.3046	10	1	11.3354	0	0.1326	0.0307	0.0143	1
CEU	5	70960169	71715029	754861	780	1.0333	9	0	10.3326	0	0.1258	0.0427	0.0051	1
CEU	10	18716903	19461930	745028	993	1.3328	13	0	11.0941	0	NA	NA	NA	NA
CEU	21	41143538	41885306	741769	845	1.1392	5	1	16.6072	0	0.1559	0.0312	0.0054	1
CEU	18	32553069	33289212	736144	635	0.8626	9	0	10.9386	0	NA	NA	NA	NA
CEU	5	133875246	134599049	723804	440	0.6079	3	0	11.8537	0	0.1178	0.0308	0.0049	1
CEU	3	59274866	59992725	717860	1325	1.8458	14	3	16.2628	0	0.1425	0.027	0.0033	1
CEU	6	31274518	31991936	717419	1234	1.7201	101	9	16.6152	0.1525	0.1877	0.0594	0.0027	2
CEU	9	117958357	118672438	714082	923	1.2926	2	0	10.7335	0.0254	0.1471	0.0455	0.0029	1
CEU	5	10870458	11580108	709651	1078	1.5191	17	1	10.8311	0	NA	NA	NA	NA
CEU	3	23652529	24358351	705823	736	1.0428	6	0	15.9086	0.0085	NA	NA	NA	NA
CEU	19	56240004	56941712	701709	826	1.1771	11	0	16.7077	0	NA	NA	NA	NA
CEU	14	75075557	75767566	692010	608	0.8786	8	1	10.0217	0.0085	NA	NA	NA	NA
CEU	11	94105233	94793934	688702	724	1.0513	8	1	10.1163	0	NA	NA	NA	NA
CEU	9	131302765	131984366	681602	615	0.9023	5	0	11.8904	0	0.1146	0.039	0.0084	1
CEU	11	69288251	69969605	681355	569	0.8351	22	1	12.6137	0	0.1569	0.0381	0.0064	1
CEU	3	21511197	22178036	666840	1421	2.1309	14	1	14.2514	0	NA	NA	NA	NA
CEU	15	58874733	59539580	664848	930	1.3988	6	0	15.7607	0	NA	NA	NA	NA
CEU	3	190694922	191358850	663929	939	1.4143	18	0	10.7389	0	NA	NA	NA	NA
CEU	9	27735539	28392043	656505	1208	1.84	22	1	11.8128	0	0.126	0.0315	0.0055	1
CEU	20	49173267	49823589	650323	825	1.2686	48	0	12.2585	0	0.1455	0.0364	0.0032	1
CEU	1	236766283	237416084	649802	1003	1.5435	2	6	10.0554	0	NA	NA	NA	NA
CEU	9	92252404	92900740	648337	806	1.2432	3	3	11.5777	0	0.1325	0.0302	0.0094	1
CEU	6	11985351	12624745	639395	924	1.4451	13	1	12.1257	0.0085	NA	NA	NA	NA
CEU	20	45484672	46120656	635985	707	1.1117	16	3	11.9931	0	0.1195	0.0305	0.0099	1
CEU	20	57391558	58019613	628056	769	1.2244	11	1	17.0463	0.0085	0.0982	0.0278	0.0073	1
CEU	3	73558797	74179806	621010	936	1.5072	5	1	10.6594	0.0085	0.1421	0.0369	0.0015	1
CEU	2	42531392	43152278	620887	684	1.1016	3	2	11.0951	0.0085	0.1736	0.0626	0.0081	1
CEU	1	238128258	238744482	616225	960	1.5579	16	1	14.885	0	NA	NA	NA	NA
CEU	20	44029614	44642756	613143	589	0.9606	7	1	11.387	0	0.1025	0.0262	0.0027	1
CEU	20	48865320	49475627	610308	749	1.2272	4	1	12.1067	0.0169	NA	NA	NA	NA
CEU	1	241778605	242381575	602971	404	0.67	3	0	10.9359	0.0085	0.1112	0.0488	0.0082	2
CEU	15	96681519	97282996	601478	704	1.1705	2	0	12.4879	0.0169	NA	NA	NA	NA
CEU	8	3017453	3613812	596360	1861	3.1206	12	2	18.3488	0	0.1684	0.033	0.0048	1
CEU	22	16922311	17518442	596132	387	0.6492	1	1	10.8802	0.0169	0.135	0.0451	0.0169	1
CEU	10	99641440	100231916	590477	642	1.0873	6	3	10.0684	0.0254	NA	NA	NA	NA
CEU	15	25054351	25639385	585035	553	0.9452	1	0	12.6064	0.0085	NA	NA	NA	NA
CEU	15	40084384	40661798	577415	675	1.169	2	0	13.1966	0.0424	0.0754	0.0502	0.0045	1
CEU	11	117054068	117629302	575235	918	1.5959	5	1	11.6953	0	NA	NA	NA	NA
CEU	11	33915985	34489070	573086	708	1.2354	8	0	12.8205	0	NA	NA	NA	NA
CEU	6	11898479	12470596	572118	877	1.5329	6	1	11.0278	0.0085	0.1387	0.0427	0.0045	1
CEU	16	85656494	86227529	571036	644	1.1278	22	1	13.606	0	NA	NA	NA	NA
CEU	15	40092334	40661798	569465	652	1.1449	11	4	12.5927	0	0.0727	0.0508	0.0092	3
CEU	11	101661311	102226155	564845	725	1.2835	30	1	10.159	0.0085	NA	NA	NA	NA
CEU	12	93056033	93607407	551375	536	0.9721	2	2	13.3628	0	0.1382	0.0331	0.0045	1
CEU	12	117624878	118175014	550137	645	1.1724	13	3	12.8065	0	0.1386	0.0363	0.004	1
CEU	1	241059101	241599896	540796	291	0.5381	1	1	10.1352	0.0678	NA	NA	NA	NA
CEU	11	116685101	117221663	536563	692	1.2897	4	1	12.5691	0	0.1242	0.0321	0.0055	1
CEU	9	77479379	78010031	530653	769	1.4492	4	2	13.8141	0.0085	NA	NA	NA	NA
CEU	1	25298216	25823753	525538	178	0.3387	2	0	11.7987	0.0254	0.0933	0.0391	0.03	10
CEU	18	58683821	59205028	521208	525	1.0073	4	1	11.1763	0	NA	NA	NA	NA
CEU	18	69714503	70230089	515587	852	1.6525	7	0	12.5587	0	NA	NA	NA	NA
CEU	6	165508597	166018328	509732	829	1.6263	4	1	12.4623	0	0.1382	0.0377	0.0031	1
CEU	6	31101569	31607333	505765	1364	2.6969	40	11	16.1807	0.0847	0.2084	0.0679	0.0064	2
CEU	13	109941016	110439589	498574	651	1.3057	4	2	12.344	0	NA	NA	NA	NA
CEU	8	6730439	7226939	496501	288	0.5801	5	2	15.9737	0	NA	NA	NA	NA
CEU	1	200830589	201322706	492118	483	0.9815	3	0	10.2746	0.0339	0.1495	0.0464	0.0075	2
CEU	8	18353090	18844529	491440	1006	2.047	2	4	10.9465	0	0.119	0.0352	0.0121	1
CEU	8	70558357	71048644	490288	630	1.285	1	0	11.8675	0	0.1473	0.0322	0.0104	1
CEU	10	127370441	127852053	481613	607	1.2603	36	2	12.4952	0.0169	NA	NA	NA	NA
CEU	6	30857212	31338090	480879	1062	2.2085	8	2	12.3628	0.1356	0.1931	0.0623	0.01	4
CEU	6	31209562	31680935	471374	1137	2.4121	43	5	12.2651	0.1695	0.1988	0.0665	0.0007	2
CEU	14	91993673	92453492	459820	479	1.0417	2	1	10.3412	0.0085	NA	NA	NA	NA
CEU	5	55865081	56319369	454289	594	1.3075	6	0	11.3156	0	NA	NA	NA	NA
CEU	6	32447875	32894360	446486	1013	2.2688	9	6	11.1725	0.0593	NA	NA	NA	NA
CEU	21	20737985	21179349	441365	631	1.4297	7	0	10.5204	0	0.1356	0.054	0.0033	1
CEU	6	31105671	31535118	429448	1136	2.6453	7	5	11.9018	0.161	0.2096	0.071	0.0021	2
CEU	9	115927226	116340739	413514	705	1.7049	6	1	12.8913	0.0085	NA	NA	NA	NA
CEU	10	80471647	80879657	408011	533	1.3063	2	0	11.2782	0	0.1524	0.0357	0.0047	1
CEU	12	127832449	128223517	391069	508	1.299	18	0	12.5992	0	0.1514	0.0392	0.0094	1
CEU	14	21661828	22048175	386348	692	1.7911	7	2	10.3018	0	NA	NA	NA	NA
CEU	16	77644077	78023314	379238	850	2.2413	7	1	10.357	0	NA	NA	NA	NA
CEU	13	109866525	110234390	367866	499	1.3565	24	1	12.6232	0	0.1524	0.0535	0.0034	1
CEU	7	21766143	22118493	352351	645	1.8306	19	2	10.1913	0	NA	NA	NA	NA
CEU	21	20701373	21002155	300783	475	1.5792	2	0	11.0771	0.0169	NA	NA	NA	NA
CEU	10	12735183	13034878	299696	528	1.7618	2	2	11.0332	0	0.1443	0.0404	0.0072	1
CEU	16	84518468	84786547	268080	573	2.1374	1	0	12.0787	0.0169	NA	NA	NA	NA
CEU	22	43018093	43134314	116222	83	0.7142	3	0	11.2654	0.0254	0.1359	0.0457	0.0062	1

## Sheet: Table S2C CHB
Pop.	Chr.	Start	End	Length (bp)	SNP ct.	SNPs/kb	No-call ct.	Het. ct.	Median MAD-score	Haplotype freq.(<1% dissimilarity)	Mean het. (1000G)	SD het. (1000G)	Het. (1000G)	Het. rank (1000G)
CHB	11	44969904	61910322	16940419	10345	0.6107	276	73	79.6781	0	0.152	0.0377	0.021	1
CHB	3	47662814	53191732	5528919	2275	0.4115	31	7	16.5733	0.0227	NA	NA	NA	NA
CHB	6	25792384	30874183	5081800	6548	1.2885	34	9	17.9625	0	0.1607	0.0465	0.0065	1
CHB	16	30435633	35126825	4691193	1044	0.2225	5	5	12.1911	0.0341	NA	NA	NA	NA
CHB	12	56265822	60811190	4545369	4613	1.0149	153	37	33.5402	0	0.1473	0.0312	0.0068	1
CHB	7	62864276	67248488	4384213	2778	0.6336	12	20	24.7734	0	NA	NA	NA	NA
CHB	5	103111541	106986203	3874663	3662	0.9451	13	16	28.5285	0	0.1326	0.03	0.0054	1
CHB	6	56269435	58880953	2611519	1526	0.5843	19	13	13.2089	0.0114	NA	NA	NA	NA
CHB	1	186406361	188998366	2592006	2736	1.0556	54	15	12.0067	0	0.1803	0.0495	0.006	1
CHB	5	39634288	42174438	2540151	2962	1.1661	30	2	17.8405	0	0.1342	0.0342	0.0035	1
CHB	3	162271823	164718864	2447042	2869	1.1724	43	6	10.327	0	0.1534	0.0484	0.0036	1
CHB	1	78836360	81208632	2372273	2885	1.2161	37	11	22.3765	0	0.1594	0.0338	0.0053	1
CHB	12	84283372	86516911	2233540	1955	0.8753	32	10	12.8809	0	0.1138	0.0451	0.0066	1
CHB	12	85308889	87428895	2120007	1751	0.8259	1	1	12.8647	0	0.1002	0.0353	0.0069	1
CHB	4	43701437	45769102	2067666	1770	0.856	17	6	10.8749	0	0.1529	0.0436	0.0105	1
CHB	8	34700480	36750303	2049824	1611	0.7859	13	1	10.7302	0	0.0919	0.0407	0.0054	1
CHB	2	62655911	64689599	2033689	1457	0.7164	3	6	10.5102	0	0.0985	0.0463	0.0087	2
CHB	10	36689573	38624973	1935401	1720	0.8887	20	1	11.6508	0	0.14	0.0493	0.0174	1
CHB	1	102862259	104788939	1926681	1586	0.8232	33	8	12.8159	0.0227	NA	NA	NA	NA
CHB	8	75314187	77194572	1880386	1922	1.0221	4	6	10.5218	0	NA	NA	NA	NA
CHB	5	159612214	161398176	1785963	1921	1.0756	73	16	17.1201	0	0.1366	0.0324	0.0072	1
CHB	2	130377279	132156543	1779265	704	0.3957	19	5	11.3082	0	0.1562	0.0571	0.0327	2
CHB	10	66553731	68250507	1696777	2539	1.4964	16	10	15.0277	0	0.1829	0.0431	0.0036	1
CHB	4	122845385	124516537	1671153	1364	0.8162	23	9	10.5386	0	0.1293	0.0375	0.0062	1
CHB	8	76437281	78092030	1654750	1705	1.0304	34	2	11.1089	0	0.1497	0.0518	0.0043	1
CHB	6	29596616	31197486	1600871	3489	2.1794	45	24	21.1124	0	0.183	0.0639	0.0048	1
CHB	21	24823874	26397975	1574102	1574	0.9999	2	2	17.2787	0	0.1385	0.0317	0.002	1
CHB	5	92662142	94214490	1552349	873	0.5624	5	0	12.0205	0.0114	0.0919	0.0457	0.0014	1
CHB	6	29596616	31123230	1526615	3274	2.1446	24	11	17.5143	0.0114	0.177	0.0656	0.0104	2
CHB	8	37794825	39295787	1500963	809	0.539	19	1	14.0561	0	0.1433	0.0383	0.0044	1
CHB	3	107691777	109180117	1488341	1384	0.9299	28	11	10.0065	0	0.1004	0.0291	0.0058	1
CHB	10	77618810	79061590	1442781	1808	1.2531	7	1	12.0298	0	0.1438	0.0443	0.004	1
CHB	10	41717935	43127102	1409168	922	0.6543	9	6	10.5715	0	0.1511	0.0421	0.0438	1
CHB	6	98453425	99852311	1398887	1330	0.9508	22	2	10.2209	0	0.1537	0.0347	0.0056	1
CHB	13	18543515	19862461	1318947	1176	0.8916	13	7	11.6561	0.0114	0.1114	0.0507	0.0259	1
CHB	17	30009093	31324140	1315048	1046	0.7954	13	3	14.562	0	0.1359	0.0333	0.0041	1
CHB	2	118619067	119901539	1282473	1499	1.1688	2	3	16.3052	0	0.1423	0.0325	0.0051	1
CHB	6	96390857	97648046	1257190	1932	1.5368	24	2	11.0739	0	0.1392	0.0402	0.0042	1
CHB	2	180107078	181349154	1242077	1748	1.4073	41	5	11.0035	0	0.1453	0.0406	0.0041	1
CHB	9	28357240	29576143	1218904	1812	1.4866	28	2	10.4638	0	0.1723	0.0488	0.0022	1
CHB	21	36815462	38008835	1193374	1139	0.9544	8	1	12.1276	0	0.1419	0.0464	0.005	1
CHB	3	197904841	199049698	1144858	651	0.5686	5	5	12.4734	0.0114	0.1018	0.0325	0.0154	1
CHB	19	33178376	34302834	1124459	1512	1.3446	9	8	10.2839	0	0.1637	0.041	0.0077	1
CHB	7	47783916	48891744	1107829	1160	1.0471	4	4	10.3448	0	NA	NA	NA	NA
CHB	20	22982274	24066900	1084627	1521	1.4023	30	1	11.0554	0	0.1405	0.0391	0.0061	1
CHB	5	38835879	39873663	1037785	1268	1.2218	25	1	11.9841	0	0.1604	0.0451	0.005	1
CHB	6	105733244	106735325	1002082	1070	1.0678	5	0	13.8614	0	NA	NA	NA	NA
CHB	1	106736322	107725673	989352	1081	1.0926	8	6	10.108	0	0.1341	0.0503	0.0057	1
CHB	13	34221482	35167125	945644	763	0.8069	3	1	11.3161	0	0.1078	0.0418	0.007	1
CHB	1	207901656	208825903	924248	965	1.0441	10	1	12.0508	0.0114	0.1852	0.0529	0.0025	1
CHB	7	77009553	77929599	920047	1074	1.1673	9	7	15.8813	0	0.1526	0.0503	0.0096	1
CHB	6	30181996	31046265	864270	1560	1.805	36	7	14.4268	0	0.168	0.0624	0.0072	3
CHB	13	34329473	35178185	848713	679	0.8	4	5	10.1057	0.0341	NA	NA	NA	NA
CHB	1	81169343	81992465	823123	1099	1.3352	12	2	10.4672	0	0.1301	0.0364	0.0073	1
CHB	9	111024568	111818247	793680	1073	1.3519	3	1	12.5199	0	0.1293	0.0351	0.0025	1
CHB	11	34705713	35486632	780920	1191	1.5251	9	2	11.1441	0	0.1722	0.0593	0.0051	1
CHB	8	124163614	124935063	771450	766	0.9929	8	1	13.7997	0	0.1568	0.0476	0.0036	1
CHB	3	188530989	189272135	741147	981	1.3236	10	1	10.448	0	0.1229	0.0338	0.0034	1
CHB	3	60566464	61274013	707550	871	1.231	5	6	10.2314	0.0341	0.1263	0.043	0.0095	1
CHB	6	31133827	31837904	704078	1526	2.1674	31	8	17.8024	0	0.2103	0.0583	0.0119	1
CHB	5	159586247	160248298	662052	747	1.1283	5	0	10.39	0	0.1503	0.0447	0.0074	1
CHB	3	32332141	32990293	658153	474	0.7202	5	1	11.3561	0	NA	NA	NA	NA
CHB	1	221464518	222118084	653567	586	0.8966	5	2	11.1855	0	0.154	0.0504	0.0277	3
CHB	2	227686276	228230388	544113	576	1.0586	4	0	10.0685	0	0.1539	0.0494	0.0074	1
CHB	2	45367965	45899055	531091	708	1.3331	4	0	11.8752	0	0.1269	0.054	0.0034	1
CHB	13	21970256	22492887	522632	595	1.1385	9	0	12.4327	0	0.153	0.0447	0.0071	1
CHB	5	167583547	168100545	516999	540	1.0445	1	0	10.8623	0	0.1601	0.0497	0.0041	1
CHB	6	154723018	155224256	501239	398	0.794	2	0	11.3764	0	0.1315	0.0458	0.0042	1
CHB	10	127380189	127850554	470366	588	1.2501	8	1	12.3881	0.0114	0.1699	0.0458	0.0236	1
CHB	19	5343595	5803599	460005	250	0.5435	2	0	10.7692	0	0.1331	0.0357	0.0062	1
CHB	6	31101937	31544560	442624	1154	2.6072	11	6	12.6311	0.0114	0.2166	0.0663	0.0163	3
CHB	6	32400487	32838064	437578	910	2.0796	6	5	11.0722	0.0114	NA	NA	NA	NA
CHB	10	29571696	30005543	433848	598	1.3784	3	3	11.3857	0	0.1569	0.047	0.0092	1
CHB	4	5793496	6210182	416687	599	1.4375	0	0	11.676	0	0.1142	0.0399	0.0105	1
CHB	9	114429588	114828527	398940	572	1.4338	3	0	12.2694	0	0.1283	0.0511	0.004	1
CHB	22	43586261	43968066	381806	537	1.4065	7	2	11.2096	0	0.1533	0.0448	0.0121	1
CHB	10	12993192	13367001	373810	536	1.4339	21	1	10.9737	0	0.1649	0.0368	0.0084	1
CHB	2	10320276	10608478	288203	343	1.1901	12	0	11.0962	0	0.1681	0.0455	0.0111	1
CHB	22	47594720	47760577	165858	181	1.0913	5	0	11.2019	0.0227	NA	NA	NA	NA

## Sheet: Table S2D JPT
Pop.	Chr.	Start	End	Length (bp)	SNP ct.	SNPs/kb	No-call ct.	Het. ct.	Median MAD-score	Haplotype freq.(<1% dissimilarity)	Mean het. (1000G)	SD het. (1000G)	Het. (1000G)	Het. rank (1000G)
JPT	3	72307438	116617203	44309766	35777	0.8074	318	214	270.031	0	NA	NA	NA	NA
JPT	14	33759902	75570851	41810950	42013	1.0048	352	354	361.024	0	0.1351	0.0166	0.0069	1
JPT	6	55752596	81068902	25316307	24004	0.9482	544	221	162.65	0	NA	NA	NA	NA
JPT	2	17920649	42580419	24659771	28015	1.1361	129	50	264.831	0	NA	NA	NA	NA
JPT	13	71864338	94815726	22951389	26355	1.1483	341	107	210.61	0	NA	NA	NA	NA
JPT	4	6661523	26589817	19928295	22652	1.1367	121	81	246.073	0	NA	NA	NA	NA
JPT	18	7123686	26231274	19107589	17329	0.9069	394	112	261.35	0	0.1432	0.018	0.0135	1
JPT	16	276397	19201589	18925193	19962	1.0548	117	18	359.904	0	NA	NA	NA	NA
JPT	4	77344902	88739403	11394502	10629	0.9328	158	25	88.9203	0	0.1507	0.0217	0.0038	1
JPT	6	37585240	47875421	10290182	11531	1.1206	106	11	148.148	0	0.1347	0.02	0.0031	1
JPT	7	82211106	92167893	9956788	10137	1.0181	55	7	73.2812	0	0.1535	0.025	0.0043	1
JPT	8	111518245	121248917	9730673	11033	1.1338	92	14	61.3553	0	0.1501	0.0257	0.0036	1
JPT	15	90795411	100216154	9420744	10981	1.1656	83	3	213.387	0	0.1467	0.0182	0.0047	1
JPT	3	78420942	87120844	8699903	7103	0.8164	93	9	33.5881	0	0.1515	0.031	0.0034	1
JPT	8	72573856	80012002	7438147	8103	1.0894	19	2	59.228	0	0.1521	0.0243	0.0031	1
JPT	3	78674927	86111702	7436776	5895	0.7927	53	3	26.8676	0	NA	NA	NA	NA
JPT	9	98064827	104972408	6907582	7468	1.0811	43	6	68.9592	0	0.1409	0.0248	0.0045	1
JPT	16	28927795	35126825	6199031	1375	0.2218	22	2	23.0245	0	0.169	0.0406	0.0612	2
JPT	8	50395558	56221035	5825478	6423	1.1026	36	54	30.542	0	0.133	0.0333	0.0086	1
JPT	6	27829814	33581872	5752059	9605	1.6698	115	18	72.8313	0	0.1794	0.037	0.0406	1
JPT	3	118379897	123850533	5470637	5187	0.9482	78	4	40.3052	0	0.1266	0.0245	0.0039	1
JPT	2	184988614	190154529	5165916	4687	0.9073	31	3	18.084	0	0.1143	0.037	0.0038	1
JPT	14	100422964	105063228	4640265	2925	0.6304	36	3	51.7729	0	0.1355	0.0234	0.0061	1
JPT	3	78674927	82577123	3902197	3084	0.7903	70	22	16.043	0.0233	0.1547	0.041	0.0051	2
JPT	10	101955	3780348	3678394	5254	1.4283	32	8	73.2841	0	0.1463	0.0234	0.01	1
JPT	6	31130092	34752727	3622636	5542	1.5298	78	36	68.3929	0	0.1798	0.0415	0.0094	1
JPT	12	108203276	111759769	3556494	1824	0.5129	12	9	20.5904	0	0.1192	0.0389	0.0052	1
JPT	5	41468200	45018074	3549875	2838	0.7995	19	19	10.9213	0	NA	NA	NA	NA
JPT	20	30965993	34245585	3279593	2128	0.6489	28	3	10.606	0	0.1018	0.0422	0.0059	1
JPT	2	94783379	97997851	3214473	940	0.2924	4	2	10.6232	0	NA	NA	NA	NA
JPT	2	237149595	240285780	3136186	3266	1.0414	18	2	40.9826	0	NA	NA	NA	NA
JPT	11	45063084	48101951	3038868	2028	0.6674	26	0	14.4312	0	0.116	0.035	0.0053	1
JPT	12	83110906	86128023	3017118	2653	0.8793	76	2	20.0121	0	0.1281	0.0385	0.0029	1
JPT	6	47918340	50893132	2974793	3086	1.0374	23	0	10.2008	0	0.1256	0.0432	0.0046	1
JPT	2	116614095	119465266	2851172	3276	1.149	7	3	15.724	0	0.1378	0.0394	0.0031	1
JPT	7	103185721	105934505	2748785	2983	1.0852	29	4	34.8185	0	0.1533	0.0339	0.0035	1
JPT	4	71043499	73781610	2738112	2297	0.8389	60	5	13.9942	0	0.1551	0.0378	0.0041	1
JPT	23	135422810	138144700	2721891	1533	0.5632	15	6	13.7932	0	0.1437	0.0517	0.0094	1
JPT	13	25521887	28154214	2632328	3129	1.1887	18	1	45.8343	0	0.1293	0.024	0.0045	1
JPT	8	93975352	96541143	2565792	2367	0.9225	11	0	27.9625	0	0.1417	0.0347	0.0035	1
JPT	9	94620197	97175540	2555344	2275	0.8903	30	9	16.1255	0	0.1418	0.0356	0.017	1
JPT	13	54043683	56394632	2350950	2204	0.9375	31	4	12.756	0	0.1546	0.0519	0.0107	1
JPT	12	84216383	86565561	2349179	2069	0.8807	28	14	12.9328	0	NA	NA	NA	NA
JPT	3	139034020	141372086	2338067	2039	0.8721	19	17	16.7259	0	0.1226	0.032	0.007	1
JPT	2	53714415	56027411	2312997	2604	1.1258	50	22	12.1648	0	0.1519	0.0381	0.0057	1
JPT	1	243872902	246125384	2252483	2276	1.0104	11	1	24.3505	0	NA	NA	NA	NA
JPT	4	114527310	116754637	2227328	2031	0.9119	51	12	13.9835	0	0.1818	0.048	0.0067	1
JPT	1	143689361	145865387	2176027	1371	0.63	6	2	24.4159	0	NA	NA	NA	NA
JPT	10	108256586	110290315	2033730	2852	1.4023	8	5	14.8529	0	0.1299	0.0355	0.0054	1
JPT	23	152560127	154582606	2022480	559	0.2764	2	2	10.1963	0.1406	0.0879	0.0685	0.0141	2
JPT	1	118091999	120090930	1998932	2069	1.0351	32	17	13.5518	0	0.152	0.0412	0.0059	1
JPT	1	152969259	154930135	1960877	1064	0.5426	19	6	14.27	0	0.0969	0.0352	0.0083	1
JPT	6	92583527	94543816	1960290	2499	1.2748	18	0	17.0737	0	0.1361	0.0343	0.0041	1
JPT	2	156473876	158417924	1944049	1441	0.7412	5	5	10.9309	0	NA	NA	NA	NA
JPT	13	64137390	65992635	1855246	1743	0.9395	19	1	11.7872	0	0.1307	0.0406	0.0047	1
JPT	7	78411120	80220496	1809377	2103	1.1623	25	13	16.244	0	0.1471	0.0441	0.0099	1
JPT	2	98360846	100111356	1750511	1307	0.7466	2	10	10.6936	0.0116	0.1255	0.0554	0.0122	3
JPT	4	164015258	165762957	1747700	1699	0.9721	22	3	14.9734	0	0.164	0.0421	0.0037	1
JPT	6	130583181	132307358	1724178	2204	1.2783	13	3	10.1077	0	0.1472	0.0442	0.0045	2
JPT	3	44116161	45837808	1721648	1525	0.8858	14	11	10.1175	0	NA	NA	NA	NA
JPT	5	11357267	13068324	1711058	1486	0.8685	5	0	15.6222	0	0.1427	0.0441	0.006	1
JPT	11	90962615	92663030	1700416	1914	1.1256	36	4	11.7109	0	0.1446	0.0396	0.0059	1
JPT	14	80069595	81766058	1696464	1865	1.0993	34	1	14.5775	0	0.1403	0.036	0.0037	1
JPT	5	121123775	122819036	1695262	1677	0.9892	32	12	11.8361	0	0.1111	0.0366	0.0135	1
JPT	6	73862821	75546761	1683941	1610	0.9561	13	2	11.0637	0.0116	0.1601	0.0517	0.0055	1
JPT	2	71948662	73592312	1643651	1312	0.7982	0	1	10.0983	0	NA	NA	NA	NA
JPT	5	25487576	27119337	1631762	1878	1.1509	19	1	14.5241	0	0.15	0.0406	0.0039	1
JPT	13	68651899	70274584	1622686	1983	1.222	11	1	13.8191	0	0.1477	0.0345	0.0037	1
JPT	4	8647378	10256682	1609305	1795	1.1154	23	9	16.9665	0.0116	0.1496	0.0433	0.0256	1
JPT	11	42203294	43803426	1600133	1848	1.1549	3	10	11.1247	0	0.1503	0.0403	0.0069	1
JPT	1	223009473	224606373	1596901	1233	0.7721	47	4	14.5453	0	0.1517	0.0473	0.0051	1
JPT	12	55535867	57128237	1592371	1041	0.6537	8	5	12.152	0.0116	0.142	0.0478	0.007	1
JPT	7	43332344	44908063	1575720	1113	0.7063	4	3	13.2579	0	0.1311	0.0366	0.0124	1
JPT	11	30433386	32005475	1572090	1319	0.839	10	5	10.2973	0.0116	0.1573	0.0537	0.0043	1
JPT	8	67546579	69113758	1567180	953	0.6081	1	2	13.8709	0.0116	0.1112	0.0528	0.0099	1
JPT	14	92009962	93573731	1563770	1517	0.9701	63	1	32.7373	0	NA	NA	NA	NA
JPT	6	169209210	170761395	1552186	1701	1.0959	4	4	18.2848	0	NA	NA	NA	NA
JPT	5	67963945	69514730	1550786	630	0.4062	18	2	16.9908	0.0116	0.1786	0.0623	0.0051	1
JPT	14	34472056	36014960	1542905	1247	0.8082	14	3	12.64	0	0.1357	0.0422	0.0016	1
JPT	11	67452222	68989745	1537524	1130	0.7349	8	1	16.882	0	0.1441	0.0365	0.0044	1
JPT	11	3088317	4615497	1527181	1406	0.9207	14	2	27.492	0	NA	NA	NA	NA
JPT	18	41963889	43490826	1526938	1408	0.9221	6	1	17.2096	0	0.1274	0.0316	0.0062	1
JPT	1	151443693	152962302	1518610	1024	0.6743	24	3	14.6957	0	0.1377	0.0361	0.0045	1
JPT	15	48205879	49712813	1506935	1299	0.862	8	4	10.467	0	0.1696	0.0584	0.0097	2
JPT	14	70201710	71682328	1480619	1376	0.9293	20	1	21.9567	0	0.1272	0.0357	0.0028	2
JPT	3	155495308	156959241	1463934	1136	0.776	9	5	10.6348	0	0.0959	0.0335	0.0049	1
JPT	2	70417356	71864822	1447467	1770	1.2228	21	4	22.9588	0	0.1664	0.0431	0.0094	2
JPT	16	2144836	3590430	1445595	756	0.523	6	3	20.3131	0	0.1081	0.0299	0.0061	1
JPT	5	80518270	81900596	1382327	1097	0.7936	9	0	12.6769	0	0.0944	0.037	0.0077	2
JPT	11	9291860	10672297	1380438	1346	0.9751	16	1	10.1372	0	0.1449	0.0543	0.0039	1
JPT	11	16188982	17564109	1375128	1187	0.8632	8	1	13.9489	0	0.1536	0.0482	0.0035	1
JPT	6	66344086	67704111	1360026	2072	1.5235	33	9	11.4661	0	0.181	0.0427	0.0104	1
JPT	3	58029193	59385577	1356385	1165	0.8589	11	1	11.0167	0	0.1049	0.0371	0.0045	1
JPT	6	20264153	21614509	1350357	1610	1.1923	18	3	19.6902	0	0.1447	0.0362	0.004	1
JPT	17	62981180	64324502	1343323	919	0.6841	6	1	22.8883	0	0.1502	0.0329	0.0069	1
JPT	1	185079750	186409688	1329939	1408	1.0587	16	4	12.4197	0	NA	NA	NA	NA
JPT	5	149570761	150896137	1325377	1585	1.1959	1	3	22.8158	0	NA	NA	NA	NA
JPT	6	31568430	32850509	1282080	1921	1.4983	5	15	29.2233	0	NA	NA	NA	NA
JPT	7	38691016	39934575	1243560	1217	0.9786	17	7	10.1985	0	0.1451	0.0401	0.0067	1
JPT	5	80523878	81752818	1228941	920	0.7486	12	5	10.7791	0.0116	0.0775	0.0376	0.0036	1
JPT	4	61940016	63157366	1217351	945	0.7763	10	1	10.4956	0	NA	NA	NA	NA
JPT	4	188851672	190057318	1205647	1154	0.9572	6	2	20.3588	0	0.157	0.0359	0.009	1
JPT	19	54177360	55377622	1200263	708	0.5899	5	0	13.4842	0	NA	NA	NA	NA
JPT	14	92137559	93307397	1169839	984	0.8411	19	2	13.288	0	0.1387	0.037	0.0029	1
JPT	1	205364303	206526434	1162132	1243	1.0696	7	2	14.4256	0	0.1293	0.0381	0.0034	1
JPT	2	205084154	206238207	1154054	1146	0.993	5	9	10.6055	0	0.1184	0.0454	0.0113	2
JPT	15	77804995	78931899	1126905	1255	1.1137	15	4	11.6766	0	0.1373	0.0347	0.0045	1
JPT	3	172657310	173778425	1121116	1062	0.9473	5	0	16.4937	0	0.1452	0.038	0.0018	1
JPT	20	11199165	12302280	1103116	1382	1.2528	8	0	12.6189	0.0116	0.1562	0.0419	0.0051	1
JPT	12	105266122	106366336	1100215	852	0.7744	15	4	10.0908	0	0.1198	0.0385	0.0052	1
JPT	15	60868820	61965976	1097157	1178	1.0737	6	2	13.6405	0.0233	NA	NA	NA	NA
JPT	9	22958113	24045536	1087424	1285	1.1817	22	6	13.3681	0	0.0931	0.0277	0.0061	1
JPT	5	81075758	82159203	1083446	968	0.8934	10	1	16.2447	0.0116	NA	NA	NA	NA
JPT	18	27178199	28252154	1073956	1041	0.9693	5	5	10.2018	0	0.1206	0.0313	0.0083	1
JPT	8	15754649	16827652	1073004	1658	1.5452	10	11	11.8872	0	NA	NA	NA	NA
JPT	3	29185245	30244598	1059354	1378	1.3008	16	2	15.6381	0	0.1622	0.0367	0.0019	1
JPT	5	79439601	80498691	1059091	1054	0.9952	15	3	13.2759	0.0116	0.1252	0.0373	0.0054	1
JPT	18	3367842	4423136	1055295	1253	1.1873	17	3	29.897	0	0.1412	0.027	0.0057	1
JPT	5	38423186	39474987	1051802	1331	1.2654	1	0	12.9585	0	0.1378	0.0359	0.0089	1
JPT	5	162312887	163355069	1042183	1291	1.2387	22	1	10.1929	0	0.1685	0.0467	0.0032	1
JPT	1	15294372	16316070	1021699	810	0.7928	6	1	10.3528	0	0.1203	0.0453	0.01	1
JPT	6	142859911	143880126	1020216	1275	1.2497	40	2	11.439	0	0.1253	0.0343	0.0043	1
JPT	22	44936352	45951775	1015424	1271	1.2517	20	10	10.6941	0	0.1062	0.0343	0.0148	2
JPT	8	40822524	41836487	1013964	1073	1.0582	13	0	11.8191	0	NA	NA	NA	NA
JPT	4	111731002	112738762	1007761	880	0.8732	10	3	10.6123	0	0.1681	0.0445	0.0079	1
JPT	6	149268550	150275396	1006847	1119	1.1114	19	1	10.1153	0	NA	NA	NA	NA
JPT	3	125976118	126978046	1001929	965	0.9631	8	1	13.5238	0	NA	NA	NA	NA
JPT	20	1270626	2264262	993637	1356	1.3647	16	8	13.3658	0	0.1313	0.0369	0.0193	1
JPT	1	58308131	59296574	988444	1188	1.2019	11	1	14.1817	0	0.1303	0.0373	0.0085	1
JPT	10	43713238	44692696	979459	1477	1.508	11	2	12.0881	0	0.1736	0.0564	0.0046	1
JPT	1	201914796	202891552	976757	1083	1.1088	1	0	11.6238	0	NA	NA	NA	NA
JPT	10	80815541	81789516	973976	321	0.3296	8	1	16.2582	0.0116	0.1791	0.0644	0.0236	2
JPT	2	111108728	112081356	972629	695	0.7146	4	6	11.9772	0	0.1224	0.0519	0.0179	1
JPT	2	23300169	24266802	966634	928	0.96	2	1	10.0121	0.0116	0.1065	0.0487	0.0066	1
JPT	1	37369347	38331636	962290	590	0.6131	9	2	11.4744	0.0116	0.1135	0.038	0.0048	1
JPT	6	90855585	91811372	955788	1330	1.3915	9	1	13.3356	0	0.1263	0.0385	0.0043	1
JPT	12	111507318	112449692	942375	761	0.8075	5	5	11.8777	0	0.1095	0.0486	0.0032	1
JPT	16	22727551	23665805	938255	751	0.8004	1	0	10.5834	0	0.1145	0.0418	0.0062	2
JPT	1	116589862	117523068	933207	856	0.9173	2	4	11.1555	0	NA	NA	NA	NA
JPT	18	32586246	33516004	929759	881	0.9476	20	0	12.6586	0	NA	NA	NA	NA
JPT	1	53610744	54531171	920428	886	0.9626	19	0	11.3718	0	0.1502	0.0406	0.0038	1
JPT	3	63475475	64393081	917607	1095	1.1933	10	2	10.966	0	NA	NA	NA	NA
JPT	10	44276538	45192216	915679	1098	1.1991	12	1	11.8266	0	0.1535	0.0469	0.0045	1
JPT	12	19319276	20230208	910933	1163	1.2767	22	7	13.3321	0	0.1635	0.0423	0.0083	1
JPT	5	124879038	125788287	909250	1333	1.466	18	3	12.3419	0	0.2022	0.0549	0.0041	1
JPT	2	79900927	80809838	908912	1305	1.4358	1	2	11.727	0	0.1464	0.0412	0.0097	2
JPT	13	49361308	50264716	903409	801	0.8866	3	0	10.077	0.0233	0.1247	0.0567	0.0048	1
JPT	3	76940537	77828854	888318	947	1.0661	16	2	13.142	0	0.176	0.0431	0.0061	1
JPT	16	11811356	12697746	886391	1321	1.4903	19	6	21.4501	0	0.1576	0.0353	0.0065	1
JPT	22	44029489	44897522	868034	801	0.9228	7	1	12.6168	0	NA	NA	NA	NA
JPT	6	32038441	32889502	851062	1575	1.8506	5	9	21.3905	0	0.2065	0.0547	0.1105	6
JPT	21	44995182	45846212	851031	806	0.9471	13	0	14.2952	0	0.1555	0.0336	0.0081	1
JPT	4	16289626	17135349	845724	1065	1.2593	35	8	10.9111	0	NA	NA	NA	NA
JPT	6	166157406	166996305	838900	1266	1.5091	7	2	13.3765	0	0.1399	0.0378	0.0035	1
JPT	12	112538469	113376841	838373	1203	1.4349	21	8	14.5415	0	0.1578	0.0357	0.0058	1
JPT	20	45359860	46181550	821691	826	1.0052	15	6	13.6759	0	0.133	0.0364	0.0083	1
JPT	19	40338869	41159434	820566	564	0.6873	14	0	17.0684	0	0.142	0.0329	0.0036	1
JPT	5	125093898	125912833	818936	1180	1.4409	6	0	12.3057	0.0233	0.2	0.0578	0.0038	1
JPT	2	41379626	42191782	812157	1277	1.5724	16	5	10.1746	0	0.1441	0.055	0.0035	1
JPT	5	125155596	125959076	803481	1140	1.4188	14	0	11.5316	0.0233	NA	NA	NA	NA
JPT	20	10293462	11086229	792768	982	1.2387	14	3	13.3101	0	0.1504	0.05	0.0035	1
JPT	1	25173219	25964835	791617	483	0.6101	6	2	15.2653	0	0.1156	0.0462	0.0085	1
JPT	8	21158737	21944516	785780	1005	1.279	10	0	11.9435	0	0.1452	0.0401	0.0101	1
JPT	5	34292727	35072896	780170	853	1.0934	9	0	14.5822	0	0.1517	0.0498	0.0044	1
JPT	17	73091991	73865975	773985	725	0.9367	7	0	20.333	0	0.1445	0.0316	0.0052	1
JPT	20	42711468	43483756	772289	702	0.909	14	0	12.2115	0	0.1177	0.0434	0.0059	1
JPT	19	56592736	57360226	767491	915	1.1922	15	1	15.0688	0.0116	0.1472	0.0397	0.006	1
JPT	9	123378855	124138946	760092	718	0.9446	2	2	13.1088	0	0.0934	0.0294	0.0058	1
JPT	17	6529310	7283406	754097	536	0.7108	7	0	12.0412	0	0.1555	0.0329	0.0092	1
JPT	14	70820873	71560733	739861	574	0.7758	2	4	10.3454	0.0233	0.1049	0.0473	0.0114	4
JPT	5	178681593	179417921	736329	554	0.7524	3	0	11.9269	0	NA	NA	NA	NA
JPT	8	134638710	135374324	735615	1154	1.5688	11	2	12.0978	0.0116	0.1121	0.0348	0.0041	1
JPT	17	971362	1704127	732766	482	0.6578	3	0	11.7466	0.0116	0.1491	0.0373	0.0087	1
JPT	21	40723632	41446877	723246	851	1.1766	4	1	14.4637	0	NA	NA	NA	NA
JPT	21	24264533	24981923	717391	970	1.3521	1	1	10.6481	0	0.1811	0.0496	0.0041	1
JPT	6	31736092	32447818	711727	818	1.1493	2	2	10.7413	0	0.1552	0.0623	0.0055	3
JPT	2	79242963	79944934	701972	1230	1.7522	4	1	14.2918	0	0.1691	0.0405	0.0088	2
JPT	7	16886001	17579872	693872	894	1.2884	9	2	13.8633	0	0.1498	0.0379	0.0041	1
JPT	16	27078719	27762892	684174	489	0.7147	2	0	10.9681	0.0116	NA	NA	NA	NA
JPT	10	130732689	131396536	663848	912	1.3738	0	1	13.1889	0	0.1242	0.0413	0.0074	1
JPT	1	48280572	48938258	657687	641	0.9746	2	0	10.0568	0.0116	0.1251	0.0385	0.0046	1
JPT	1	208211921	208856837	644917	736	1.1412	11	3	10.1401	0	NA	NA	NA	NA
JPT	6	30959284	31601564	642281	1632	2.5409	28	12	19.5102	0	0.2114	0.0635	0.0112	2
JPT	12	104412617	105050162	637546	906	1.4211	12	2	12.4717	0	0.1548	0.0393	0.0034	1
JPT	2	28611931	29242268	630338	688	1.0915	4	0	10.0247	0.0116	NA	NA	NA	NA
JPT	21	44541978	45171044	629067	661	1.0508	12	0	11.0758	0	0.1482	0.0456	0.0031	1
JPT	1	94460639	95084693	624055	670	1.0736	4	1	10.3586	0	0.1627	0.0543	0.0082	1
JPT	20	55880157	56500409	620253	794	1.2801	9	0	11.8014	0	NA	NA	NA	NA
JPT	19	54022143	54642225	620083	385	0.6209	3	0	10.0499	0	0.1316	0.0477	0.0074	2
JPT	20	40427440	41044736	617297	1052	1.7042	4	1	10.9778	0	0.1036	0.0314	0.0087	1
JPT	2	68393882	69004042	610161	820	1.3439	11	1	10.7379	0	0.1348	0.0479	0.0033	1
JPT	3	13893382	14495168	601787	656	1.0901	2	2	10.6533	0	0.14	0.0494	0.0015	1
JPT	11	43910350	44500425	590076	775	1.3134	4	2	11.068	0	0.1452	0.0384	0.0045	1
JPT	8	2984556	3572760	588205	1691	2.8748	36	2	19.3297	0	NA	NA	NA	NA
JPT	9	78116182	78692485	576304	685	1.1886	3	0	10.7147	0.0116	NA	NA	NA	NA
JPT	6	6171950	6748086	576137	924	1.6038	5	0	16.2078	0	0.1355	0.0342	0.0038	1
JPT	7	46837872	47390090	552219	775	1.4034	5	0	10.3227	0	0.1882	0.0469	0.0014	1
JPT	15	23871748	24423352	551605	657	1.1911	6	1	11.1855	0	0.1297	0.0345	0.008	1
JPT	1	2399136	2942700	543565	325	0.5979	10	0	10.65	0	0.1768	0.0569	0.0075	1
JPT	6	41855026	42388556	533531	475	0.8903	0	0	11.1962	0	0.1225	0.0443	0.0041	2
JPT	7	16653465	17185325	531861	830	1.5606	5	0	12.8363	0	0.1748	0.044	0.0026	1
JPT	8	22548088	23060574	512487	473	0.923	2	1	13.1645	0	0.1419	0.0313	0.0103	1
JPT	9	134622447	135108334	485888	427	0.8788	2	0	11.3184	0.0116	0.1454	0.0415	0.0047	1
JPT	7	154212884	154690307	477424	721	1.5102	9	1	11.6541	0	0.1803	0.0539	0.0029	1
JPT	22	43819238	44273171	453934	535	1.1786	15	1	11.0398	0	0.21	0.0629	0.0167	1
JPT	13	104464684	104896251	431568	719	1.666	3	0	10.9995	0	NA	NA	NA	NA
JPT	8	3725976	4150121	424146	1429	3.3691	9	1	14.3778	0	0.1598	0.0414	0.009	1
JPT	17	9946618	10360760	414143	451	1.089	19	0	11.3046	0	0.1461	0.0398	0.0051	1
JPT	16	6387070	6798924	411855	1004	2.4378	5	2	11.9384	0	0.1467	0.0348	0.0089	1
JPT	6	5489029	5897590	408562	516	1.263	3	1	11.8708	0	0.1289	0.035	0.0077	1
JPT	3	4377430	4785573	408144	660	1.6171	5	0	11.769	0	0.1041	0.0381	0.0038	1
JPT	13	23606505	24008514	402010	495	1.2313	5	1	15.4853	0	0.1748	0.056	0.0162	1
JPT	5	2340730	2680883	340154	603	1.7727	6	0	11.5978	0	NA	NA	NA	NA
JPT	8	4427218	4744386	317169	876	2.7619	7	0	11.3099	0	0.1689	0.0495	0.0022	1
JPT	18	13474651	13786440	311790	303	0.9718	5	0	11.9427	0	0.1023	0.0452	0.0051	1
JPT	22	47452591	47747894	295304	446	1.5103	13	0	15.7214	0	0.1689	0.048	0.0148	2
JPT	13	109758713	110043065	284353	485	1.7056	1	0	11.9602	0	0.1731	0.0471	0.0151	1
JPT	9	137297618	137577372	279755	325	1.1617	2	0	10.8609	0	0.126	0.031	0.0185	1
JPT	17	73865388	74132528	267141	301	1.1267	2	0	12.0623	0	0.142	0.0387	0.0041	1

## Sheet: Table S3 legend
Table S3 A-D	Outlier peaks
Column name	Column description
Pop.	Population name
Chr.	Chromosome number (X=23)
Low valley	Position (bp) of lower valley
High valley	Position (bp) of upper valley
Position	Peak position (bp)
Pk.Height	extAUC peak height
Chr.Pk. outlier rank	Peak height rank order on chromosome
SNP ct.	SNP count
SNP dens.	SNP density (SNP/kb)
Width(bp)	Peak width (bp)
Width(cM)	Peak width (cM)
YRI max. pk. PCTL	Maximum percentile by chromosome of YRI extAUC values that intersect this peak's coordinates
CEU max. pk. PCTL	Maximum percentile by chromosome of CEU extAUC values that intersect this peak's coordinates
CHB max. pk. PCTL	Maximum percentile by chromosome of CHB extAUC values that intersect this peak's coordinates
JPT max. pk. PCTL	Maximum percentile by chromosome of JPT extAUC values that intersect this peak's coordinates
Min.extent	Min. extent threshold from maximized P(X>Extent)*Extent function
P( X>Extent)	P(X>Extent) of maximized P(X>Extent)*Extent function
Expct.freq.	Expected haplotype frequency based on squareroot of P(X>Extent)
Hap.freq.	Maximum haplotype frequency of segments with length >Min.extent
Rec. Rate(cm/Mb)	Recombination rate across peak coordinates in 1000G (averaged rate across HapMap populations)
Half-width rec. rate	Recombination rate across central half of peak coordinates in 1000G (averaged rate across HapMap populations)
Popn. Rec. Rate(cm/Mb)	Recombination rate across peak coordinates in 1000G (population specific rate)
Popn. Half-width rec. rate	Recombination rate across central half of peak coordinates in 1000G (population specific rate)
Genes	Symbols for any genes between lower and upper valley coordinates
Gene ranges	Position range (bp) of genes between lower and upper valley coordinates
YRI.CEU.theta.halfwidth	Fst/theta between YRI and CEU across central half-width of peak
YRI.CHB.theta.halfwidth	Fst/theta between YRI and CHB across central half-width of peak
YRI.JPT.theta.halfwidth	Fst/theta between YRI and JPT across central half-width of peak
CEU.YRI.theta.halfwidth	Fst/theta between CEU and YRI across central half-width of peak
CEU.CHB.theta.halfwidth	Fst/theta between CEU and CHB across central half-width of peak
CEU.JPT.theta.halfwidth	Fst/theta between CEU and JPT across central half-width of peak
CHB.YRI.theta.halfwidth	Fst/theta between CHB and YRI across central half-width of peak
CHB.CEU.theta.halfwidth	Fst/theta between CHB and CEU across central half-width of peak
CHB.JPT.theta.halfwidth	Fst/theta between CHB and JPT across central half-width of peak
JPT.YRI.theta.halfwidth	Fst/theta between JPT and YRI across central half-width of peak
JPT.CEU.theta.halfwidth	Fst/theta between JPT and CEU across central half-width of peak
JPT.CHB.theta.halfwidth	Fst/theta between JPT and CHB across central half-width of peak

## Sheet: Table S3A YRI
Pop.	Chr.	Low valley	High valley	Position	Pk.Height	Chr.Pk. outlier rank	SNP ct.	SNP dens.	Width(bp)	Width(cM)	YRI max. pk. PCTL	CEU max. pk. PCTL	CHB max. pk. PCTL	JPT max. pk. PCTL	Min.extent	P( X>Extent)	Expct.freq.	Hap.freq.	Rec. Rate(cm/Mb)	Half-width rec. rate	Popn. Rec. Rate(cm/Mb)	Popn. Half-width rec. rate	Genes	Gene ranges	YRI.CEU.theta.halfwidth	YRI.CHB.theta.halfwidth	YRI.JPT.theta.halfwidth
YRI	11	48526701	49256362	48984887	0.7583	1	291	0.3988	729661	0.9894	1	1	0.9984	0.995	1944689	0.15	0.3873	0.2458	1.2114	0.9746	0.7695	0.6219	FOLH1	49124762-49186798	0.1135	0.1163	0.1054
YRI	11	48009599	48526701	48477000	0.632	2	382	0.7387	517102	0.7012	0.9982	0.9996	0.9997	0.995	1890555	0.12	0.3464	0.1525	0.7866	1.0565	0.4686	0.1943	PTPRJ,OR4B1,OR4X2,OR4X1,OR4S1,OR4C3,OR4C45,OR4A47	47958685-48148970,48194937-48195867,48223231-48224143,48241988-48242906,48284350-48285280,48303068-48304058,48323475-48330575,48466920-48467850	0.1525	0.1056	0.1031
YRI	11	49406752	51078592	50081035	0.6188	3	540	0.323	1671840	2.267	0.9979	0.9944	0.9935	1	2247842	0.1	0.3162	0.2458	0.6506	0.5355	0.6341	0.5785	BC142657,OR4C13,OR4C12	49539050-49788545,49930550-49931480,49959683-49960613	0.154	0.183	0.1979
YRI	11	49256362	49406752	49295647	0.5577	4	89	0.5918	150390	0.2039	0.9928	0.9966	0.9861	0.9927	2145598	0.11	0.3317	0.2458	0.2921	0.3395	0.2885	0.2242	no overlapping gene symbols	none	0.2399	0.1791	0.1832
YRI	11	51078592	51434161	51367205	0.509	5	157	0.4415	355569	0.4822	0.9916	0.9904	0.9781	0.9967	2466508	0.09	0.3	0.2458	0.8391	0.4008	1.0212	0.3966	OR4A5,OR4C46	51268023-51268971,51371857-51372787	0.1362	0.1858	0.2191
YRI	23	63900750	65230714	64291347	0.5043	1	316	0.2376	1329964	1.5361	1	0.9625	0.9972	0.9968	1706793	0.11	0.3317	0.2045	NA	NA	NA	NA	ZC4H2,ZC3H12B,LAS1L,MSN,VSIG4	64052985-64113061,64625430-64644492,64649192-64671392,64804235-64878518,65158304-65176692	0.6263	0.6015	0.5987
YRI	19	21115772	21410878	21348594	0.476	1	223	0.7557	295106	0.614	1	0.9628	1	0.946	278309	0.37	0.6083	0.4492	0.5025	0.4338	0.6143	0.4776	ZNF431,ZNF708,ZNF738,ZNF493	21116727-21160645,21265802-21304052,21333633-21353941,21371770-21402136	0.1319	0.0565	0.1023
YRI	19	42753546	43205292	43016504	0.4345	2	318	0.7039	451746	0.9201	0.9985	0.9821	0.9967	0.9863	738371	0.13	0.3606	0.2797	0.75	0.3006	0.4879	0.2837	ZNF540,ZNF571,ZFP30,ZNF781,ZNF607,ZNF573,BC042630,AY026504,SIPA1L3	42734147-42796836,42746994-42777513,42815228-42838153,42850489-42874992,42879115-42902531,42921040-42956231,43006205-43037676,43071982-43089157,43089707-43390848	0.2566	0.0451	0.0674
YRI	15	42126242	42707979	42487755	0.4277	1	207	0.3558	581737	0.9604	1	0.9841	0.9411	0.987	280917	0.43	0.6557	0.6695	0.2163	0.2039	0.1119	0.1485	FRMD5,CASC4,CTDSPL2,EIF3J,SPG11	41953021-42274721,42368220-42495247,42506870-42606721,42616557-42642293,42642185-42743168	0.2277	0.1446	0.1444
YRI	11	47278085	48009599	47793984	0.4212	6	345	0.4716	731514	0.9919	0.9897	0.9999	1	0.9949	1835973	0.09	0.3	0.0847	0.3217	0.2958	0.3923	0.397	MADD,MYBPC3,SPI1,SLC39A13,PSMC3,RAPSN,CUGBP1,PTPMT1,KBTBD4,NDUFS3,LOC399888,C1QTNF4,MTCH2,AGBL2,FNBP4,NUP160,PTPRJ	47247774-47308158,47309532-47330829,47332984-47356703,47386626-47394623,47396895-47404600,47415890-47427306,47446520-47467152,47543704-47549944,47550325-47557078,47557207-47562690,47564820-47567322,47567791-47572537,47595443-47620640,47637718-47692878,47694644-47745569,47756245-47826633,47958685-48148970	0.2261	0.1293	0.1469
YRI	19	21410878	21607663	21456967	0.3968	3	133	0.6759	196785	0.4095	0.995	0.9528	0.9937	0.9352	277507	0.36	0.6	0.5	3.6106	0.737	3.0763	0.4881	ZNF429	21480276-21512919	0.0452	0.0703	0.1149
YRI	23	104827283	105188707	104991957	0.3947	2	172	0.4759	361424	0.4175	0.9968	0.8752	0.798	0.8788	2481144	0.05	0.2236	0	NA	NA	NA	NA	IL1RAPL2,NRK,SERPINA7	103697651-104898478,104953191-105089258,105163852-105167722	0.3762	0.3365	0.5664
YRI	23	105188707	105449003	105245652	0.3847	3	87	0.3342	260296	0.3006	0.9963	0.8684	0.8461	0.8411	2481144	0.05	0.2236	0	NA	NA	NA	NA	MUM1L1	105307974-105339604	0.4605	0.3991	0.4165
YRI	23	62718942	63900750	63746151	0.3789	4	181	0.1532	1181808	1.365	0.9953	0.9338	0.9857	0.9789	1450914	0.1	0.3162	0.2045	NA	NA	NA	NA	ARHGEF9,FAM123B,ASB12,MTMR8	62771572-62891756,63321721-63342349,63360800-63362279,63404685-63532036	0.5363	0.5128	0.5093
YRI	23	56725324	57057966	56909916	0.3754	5	157	0.472	332642	0.5231	0.9949	1	0.9814	0.964	760376	0.09	0.3	0.2386	NA	NA	NA	NA	LOC442454,SPIN3	56779945-56780742,57033988-57038713	0.4605	0.3113	0.3635
YRI	23	73477150	74704612	74044943	0.3696	6	431	0.3511	1227462	1.4177	0.9939	0.9833	0.9704	0.9924	1208247	0.08	0.2828	0.0795	NA	NA	NA	NA	SLC16A2,RLIM,KIAA2022,ABCB7,UPRT,ZDHHC15	73557809-73670477,73726768-73751168,73870136-74061709,74189829-74292857,74410685-74441157,74508785-74659600	0.349	0.4343	0.5107
YRI	19	42248138	42753546	42557205	0.367	4	234	0.463	505408	1.0293	0.9877	0.9913	0.999	0.998	738371	0.13	0.3606	0.2797	0.2711	0.1645	0.2903	0.1622	ZNF420,ZNF585A,ZNF585B,ZNF383,HKR1,ZNF527,ZNF569,ZNF570,ZNF793,ZNF540,ZNF571	42261221-42312491,42332840-42355455,42367561-42393291,42409205-42426414,42517419-42547197,42553898-42575806,42593899-42650179,42651821-42668082,42689680-42726079,42734147-42796836,42746994-42777513	0.2353	0.1501	0.1641
YRI	23	75066263	76462014	75584846	0.3606	7	630	0.4514	1395751	1.6121	0.9929	0.9756	0.9666	0.9775	953616	0.11	0.3317	0.1136	NA	NA	NA	NA	CXorf26,MAGEE1	75309172-75314436,75564520-75568148	0.5479	0.3056	0.3099
YRI	13	56384915	57191535	56734306	0.3587	1	618	0.7662	806620	1.1115	1	0.9986	0.8516	0.9459	543152	0.26	0.5099	0.4322	0.6089	0.3294	0.4714	0.2175	PRR20,PCDH17	56613052-56642353,57103789-57201066	0.2255	0.2623	0.2189
YRI	23	57545302	58022316	57723483	0.3486	8	149	0.3124	477014	0.7501	0.9906	0.9914	0.9801	0.9556	868198	0.11	0.3317	0.2955	NA	NA	NA	NA	ZXDB,ZXDA	57634993-57640635,57950921-57953792	0.5004	0.4648	0.4649
YRI	23	104336039	104827283	104467514	0.3463	9	225	0.458	491244	0.5674	0.9889	0.8941	0.8388	0.8766	2481144	0.05	0.2236	0	NA	NA	NA	NA	IL1RAPL2,TEX13A	103697651-104898478,104350266-104352014	0.5818	0.5554	0.612
YRI	19	46901304	47353818	47090290	0.3447	5	176	0.3889	452514	0.9216	0.9838	0.9235	0.9357	0.9134	223916	0.48	0.6928	0.678	0.6019	0.6042	0.5199	0.5131	CEACAM5,CEACAM6,CEACAM3,LYPD4,DMRTC2,RPS19,CD79A,ARHGEF1,RABAC1,ATP1A3,GRIK5,ZNF574,POU2F2	46904369-46926277,46951340-46967953,46992373-47007431,47032989-47040348,47040925-47048237,47055827-47067324,47073029-47077279,47080285-47103444,47152675-47155311,47162575-47190222,47194312-47261797,47272129-47277560,47284505-47328470	0.5256	0.355	0.4479
YRI	23	107471840	108588600	108298433	0.34	10	436	0.3904	1116760	1.2899	0.9863	0.9476	0.9143	0.8772	548908	0.14	0.3742	0.2159	NA	NA	NA	NA	COL4A6,COL4A5,IRS4,GUCY2F	107285492-107568314,107569809-107827431,107862367-107866295,108502790-108611941	0.367	0.0804	0.1011
YRI	23	57057966	57545302	57200637	0.3365	11	211	0.433	487336	0.7664	0.9841	0.9988	0.9823	0.9605	230504	0.28	0.5292	0.2955	NA	NA	NA	NA	SPIN2B,SPIN2A,FAAH2	57162839-57164704,57178807-57180783,57329863-57532351	0.5575	0.431	0.495
YRI	15	41184129	42010301	41517240	0.3355	2	364	0.4406	826172	1.364	0.9991	0.9998	0.9659	0.9826	1542878	0.06	0.2449	0.0339	0.1447	0.1397	0.1562	0.1745	UBR1,TMEM62,CCNDBP1,EPB42,TGM5,TGM7,LCMT2,ADAL,ZSCAN29,TUBGCP4,TP53BP1,MAP1A,HISPPD2A,CKMT1B,STRC,CATSPER2,HISPPD2A,CKMT1A,STRC,STRC,PDIA3,ELL3,SERF2,SERINC4,HYPK,MFAP1,WDR76,FRMD5	41022389-41185578,41213013-41264633,41264831-41274687,41276717-41300615,41312666-41346347,41355770-41381745,41407265-41410183,41410216-41428902,41437661-41449550,41450604-41485532,41486698-41590028,41597097-41611110,41612951-41664382,41672543-41678896,41679052-41698290,41710063-41728331,41743907-41769539,41772375-41778712,41789963-41792258,41794078-41797308,41825881-41852096,41852089-41856794,418…	0.5399	0.2633	0.2227
YRI	3	48555543	49515611	49131477	0.3307	1	247	0.2573	960068	1.1708	1	0.9988	1	1	559802	0.16	0.4	0.2373	0.2867	0.3534	0.1417	0.097	PFKFB4,UCN2,COL7A1,UQCRC1,TMEM89,CELSR3,NCKIPSD,IP6K2,DKFZp564L0678,PRKAR2A,SLC25A20,C3orf71,ARIH2,P4HTM,WDR6,DALRD3,C3orf60,IMPDH2,QRICH1,QARS,USP19,LAMB2,CCDC71,KLHDC8B,LOC646498,CCDC36,C3orf62,USP4,GPX1,RHOA,TCTA,AMT,NICN1,DAG1	48530120-48569231,48574154-48576205,48576509-48607597,48611435-48622102,48633278-48634193,48637834-48684985,48686281-48698338,48700439-48729924,48705963-48729924,48763096-48860274,48869359-48911406,48930224-48931822,48931284-48997975,49002344-49019585,49019829-49028386,49027438-49031021,49034077-49035930,49036765-49041879,49042145-49106508,49108368-49117175,49121111-49133217,49133550-49145603,491…	0.0549	0.2934	0.2923
YRI	1	171808391	173400872	172725722	0.3306	1	818	0.5137	1592481	2.1264	1	0.9941	0.9819	0.9858	1077265	0.12	0.3464	0.2288	0.3114	0.2015	0.3746	0.2481	SLC9A11,ANKRD45,KLHL20,CENPL,DARS2,ZBTB37,SERPINC1,RC3H1,RABGAP1L,GPR52,CACYBP,MRPS14,TNN,KIAA0040	171736225-171838803,171844097-171905624,171950702-172022463,172035310-172060649,172060580-172094305,172104115-172122397,172139564-172153096,172166974-172228833,172395256-173193950,172683834-172685306,173235514-173247786,173249750-173259184,173303616-173383825,173392779-173428535	0.3529	0.4683	0.4318
YRI	23	66272297	66773253	66481558	0.329	12	154	0.3074	500956	0.5786	0.9789	0.9875	0.9915	0.9819	2655864	0.03	0.1732	0.0909	NA	NA	NA	NA	AR	66680598-66860844	0.7532	0.8656	0.865
YRI	23	74704612	75066263	74809560	0.3163	13	124	0.3429	361651	0.4177	0.9743	0.9764	0.9652	0.9838	1208247	0.08	0.2828	0.0568	NA	NA	NA	NA	MAGEE2	74919547-74921796	0.1872	0.4612	0.5358
YRI	14	65840963	66757605	66177344	0.3157	1	513	0.5597	916642	1.321	1	1	1	1	451154	0.28	0.5292	0.3814	0.1997	0.1615	0.2138	0.1482	GPHN,FAM71D	66043877-66718278,66725898-66765020	0.5285	0.1375	0.0981
YRI	2	62640536	63091850	62928490	0.3138	1	222	0.4919	451314	0.574	1	0.9254	0.9768	0.9693	665460	0.19	0.4359	0.3898	0.2588	0.1748	0.2157	0.1239	EHBP1	62786636-63127125	0.0667	0.065	0.0542
YRI	23	65230714	65543109	65337334	0.3127	14	170	0.5442	312395	0.3608	0.9724	0.9828	0.9996	0.9996	2011636	0.04	0.2	0.0909	NA	NA	NA	NA	HEPH	65299387-65403955	0.5124	0.7656	0.7622
YRI	19	21010003	21115772	21090746	0.31	6	63	0.5956	105769	0.2201	0.9803	0.9687	0.9931	0.946	441449	0.14	0.3742	0.0932	0.5381	0.7762	0.6249	1.0416	ZNF430,ZNF714	20995336-21033493,21056810-21099723	0.3218	0.3679	0.204
YRI	19	20789682	21010003	20944326	0.3085	7	203	0.9214	220321	0.4584	0.98	0.9726	0.9679	0.9426	259738	0.21	0.4583	0.178	0.5501	0.6263	0.5293	0.681	ZNF85,ZNF430	20897919-20925343,20995336-21033493	0.0614	0.0528	0.1167
YRI	23	34863977	35679246	35258467	0.3069	15	531	0.6513	815269	1.2821	0.9708	0.9275	0.8873	0.9011	457350	0.25	0.5	0.375	NA	NA	NA	NA	FAM47B	34870851-34872955	0.4347	0.5506	0.6811
YRI	11	47136437	47278085	47242866	0.3064	7	89	0.6283	141648	0.1921	0.9872	0.9799	0.9997	0.9878	1863463	0.06	0.2449	0.0763	0.3954	0.4913	0.5267	0.755	C11orf49,ARFGAP2,PACSIN3,DDB2,ACP2,NR1H3,MADD	46914826-47140374,47142427-47154995,47155656-47164534,47193068-47217345,47217428-47226939,47237306-47246972,47247774-47308158	0.2127	0.0548	0.0803
YRI	15	42010301	42126242	42076243	0.3022	3	85	0.7331	115941	0.1914	0.9965	0.9844	0.9445	0.9856	377579	0.19	0.4359	0.2881	0.5536	0.2464	0.2798	0.1729	FRMD5	41953021-42274721	0.3371	0.2849	0.2821
YRI	23	105449003	106118397	105808931	0.2986	16	238	0.3555	669394	0.7732	0.9675	0.8584	0.8544	0.8308	487268	0.14	0.3742	0.2386	NA	NA	NA	NA	CXorf57,RNF128,TBC1D8B,MORC4,RIPPLY1,CLDN2	105741815-105809329,105856549-105926902,105932574-106006033,105943758-106130098,106030103-106033217,106050289-106060747	0.4628	0.4411	0.4477
YRI	3	50543416	51369299	50670413	0.2927	2	416	0.5037	825883	1.0071	0.9994	1	0.9968	0.9856	646401	0.14	0.3742	0.3729	0.156	0.1448	0.1499	0.1208	C3orf18,DKFZp586G2119,HEMK1,CISH,MAPKAPK3,DOCK3	50570465-50580186,50570465-50580186,50581912-50597425,50618929-50624207,50629604-50661723,50687675-51396669	0.1099	0.081	0.0763
YRI	19	42042224	42248138	42197085	0.2903	8	201	0.9761	205914	0.4194	0.9789	0.9909	0.9981	0.9984	975807	0.09	0.3	0.178	0.4017	0.389	0.3684	0.2295	ZNF345,ZNF829,ZNF568,ZNF568,AX747376	42033106-42062310,42074092-42099030,42099073-42134290,42155954-42163058,42179945-42181099	0.0372	0.1847	0.231
YRI	15	42707979	42922650	42807609	0.29	4	181	0.8432	214671	0.3544	0.9949	0.9647	0.8687	0.9536	596545	0.12	0.3464	0.1102	1.5088	1.1915	1.297	0.5168	SPG11,BC036924,B2M,TRIM69	42642185-42743168,42745226-42756378,42790976-42797649,42815831-42847317	0.1329	0.058	0.0858
YRI	23	66773253	66950662	66872946	0.2872	17	90	0.5073	177409	0.2049	0.9643	0.9627	0.9875	0.9767	2655864	0.03	0.1732	0.0909	NA	NA	NA	NA	AR	66680598-66860844	0.4968	0.586	0.5635
YRI	10	38006197	39194227	38137816	0.284	1	561	0.4722	1188030	1.9655	1	0.9871	0.9536	0.9767	695320	0.11	0.3317	0.3559	0.9255	0.3297	0.4796	0.3424	ZNF248,ZNF25,ZNF33A,ZNF37A,HSD17B7P2,DQ589481,DQ575272	38157904-38186492,38278800-38305459,38339583-38389001,38423280-38452284,38685313-38694945,38776862-38777623,38779050-38780944	0.019	0.037	0.0313
YRI	23	103698904	104336039	103829422	0.2839	18	274	0.4301	637135	0.7359	0.9633	0.8564	0.7896	0.8097	996204	0.08	0.2828	0.0227	NA	NA	NA	NA	IL1RAPL2	103697651-104898478	0.1735	0.1933	0.2426
YRI	7	65415981	65726600	65626045	0.2837	1	119	0.3831	310619	0.3533	1	0.9908	0.9303	0.9645	749895	0.14	0.3742	0.2203	1.0954	0.9136	0.384	0.1607	TPST1,LOC285908,LOC401365	65307748-65462865,65478478-65502830,65630880-65694798	0.0659	0.1693	0.1926
YRI	16	34152821	34929081	34336349	0.2836	1	327	0.4213	776260	1.3195	1	0.9931	0.9782	0.9572	407250	0.2	0.4472	0.3559	1.1585	1.2928	0.3901	0.3826	no overlapping gene symbols	none	0.2203	0.175	0.1749
YRI	19	23516602	24290053	23844905	0.2806	9	498	0.6439	773451	1.6094	0.9755	0.9649	0.9596	0.987	395219	0.13	0.3606	0.2458	1.0138	1.0517	0.6265	0.4314	ZNF675,ZNF681,RPSA,ZNF254	23627547-23661857,23713836-23733533,23737655-23802759,24061815-24104494	0.089	0.1316	0.0972
YRI	16	68454028	69315800	69106036	0.2801	2	343	0.398	861772	1.4786	0.9989	0.9671	0.9578	0.9307	615094	0.14	0.3742	0.2881	0.7053	0.4543	0.4417	0.3951	WWP2,LOC348174,PDPR,EXOSC6,AARS,DDX19B,ST3GAL2,FUK,COG4,SF3B3,IL34,MTSS1L,VAC14	68353774-68533144,68542310-68555390,68705029-68752685,68841634-68843334,68843797-68880913,68890572-68925232,68970838-69030492,69045998-69071678,69071972-69114958,69115201-69163702,69237968-69252085,69252607-69277455,69278842-69392562	0.2696	0.2712	0.2456
YRI	19	47353818	47663162	47540604	0.2776	10	116	0.375	309344	0.63	0.9748	0.9851	0.9721	0.993	195244	0.54	0.7348	0.7203	0.5312	0.4311	0.2511	0.2464	DEDD2,ZNF526,GSK3A,ERF,CIC,PAFAH1B3,PRR19,TMEM145,MEGF8,CNFN,LIPE,CXCL17	47394591-47413653,47416331-47424193,47426177-47438576,47443556-47451149,47480656-47491789,47493024-47498563,47498123-47506813,47509316-47521054,47521600-47574761,47583010-47586284,47597505-47623418,47624534-47638976	0.2191	0.1694	0.2015
YRI	4	48233155	48629055	48526888	0.2768	1	178	0.4496	395900	0.5667	1	0.8966	0.923	0.9061	479341	0.21	0.4583	0.4153	0.2007	0.2211	0.2805	0.2823	FRYL,OCIAD1,OCIAD2	48194136-48477073,48527771-48558589,48582161-48603572	0.12	0.0803	0.1532
YRI	23	56268906	56725324	56492434	0.2764	19	168	0.3681	456418	0.7177	0.9606	0.9966	0.9832	0.965	191787	0.33	0.5745	0.3523	NA	NA	NA	NA	KLF8,UBQLN2	56275631-56328254,56606796-56610102	0.5281	0.516	0.5354
YRI	23	126859222	127087250	126991572	0.2763	20	144	0.6315	228028	0.2634	0.9604	0.908	0.922	0.9125	518662	0.22	0.469	0.3409	NA	NA	NA	NA	ACTRT1	127012621-127014058	0.3347	0.454	0.565
YRI	3	47994262	48555543	48234635	0.2759	3	247	0.4401	561281	0.6845	0.9984	0.9962	0.9965	0.9974	794082	0.09	0.3	0.1695	0.2495	0.3054	0.2831	0.3245	MAP4,CDC25A,CAMP,ZNF589,NME6,SPINK8,FBXW12,PLXNB1,CCDC51,CCDC72,ATRIP,TREX1,SHISA5,PFKFB4	47867188-48105715,48173671-48204805,48239865-48241979,48257599-48287483,48310592-48317852,48323339-48344835,48388712-48411194,48420266-48441746,48448583-48456533,48456689-48460541,48463221-48482712,48482232-48484048,48484200-48516665,48530120-48569231	0.1094	0.0574	0.0717
YRI	11	46466626	47136437	46923384	0.2754	8	269	0.4016	669811	0.9083	0.9866	0.9876	0.9858	0.9954	1848250	0.04	0.2	0.0678	0.1674	0.1423	0.2202	0.1818	AMBRA1,HARBI1,KIAA0652,ARHGAP1,ZNF408,F2,CKAP5,LRP4,C11orf49	46374539-46569490,46580986-46595353,46595702-46652644,46655207-46678696,46678943-46684037,46697318-46717632,46721659-46824419,46834993-46896652,46914826-47140374	0.4535	0.3299	0.3386
YRI	23	65543109	66272297	65670951	0.2728	21	372	0.5102	729188	0.8422	0.9584	0.9895	1	1	2011636	0.04	0.2	0.0909	NA	NA	NA	NA	EDA2R	65732206-65752597	0.5994	0.4665	0.4642
YRI	2	63091850	63369072	63209024	0.2708	2	146	0.5267	277222	0.3526	0.9995	0.9403	0.9785	0.9904	665460	0.19	0.4359	0.3898	0.4625	0.5452	0.4139	0.4536	EHBP1,OTX1,LOC51057	62786636-63127125,63131468-63137816,63202038-63669355	0.1294	0.0427	0.0555
YRI	23	77255109	77910947	77586424	0.2671	22	190	0.2897	655838	0.7575	0.9538	0.9653	0.9289	0.9288	450963	0.14	0.3742	0.3182	NA	NA	NA	NA	PGK1,TAF9B,CYSLTR1,ZCCHC5,LPAR4	77246321-77268980,77271900-77281835,77414785-77469743,77798221-77801481,77896956-77899244	0.2407	0.2696	0.3725
YRI	3	49515611	49915082	49620213	0.2669	4	154	0.3855	399471	0.4871	0.9977	0.9976	0.9995	0.9995	846414	0.09	0.3	0.1356	0.2057	0.1525	0.1477	0.1041	DAG1,BSN,APEH,MST1,RNF123,AMIGO3,GMPPB,IP6K1,UNQ9392/PRO34300,C3orf54,UBA7,TRAIP,CAMKV,MST1R	49482568-49548052,49566925-49683986,49686438-49695938,49696391-49701099,49701993-49733966,49729968-49732127,49733935-49736388,49736731-49798977,49803170-49812272,49815690-49817467,49817641-49826395,49841031-49868996,49870425-49882373,49899439-49916310	0.0062	0.2504	0.2123
YRI	23	126659327	126859222	126801394	0.2665	23	165	0.8254	199895	0.2309	0.9537	0.9157	0.9254	0.9218	518662	0.22	0.469	0.3409	NA	NA	NA	NA	no overlapping gene symbols	none	0.4857	0.635	0.7582
YRI	6	63572255	63967861	63805008	0.2641	1	332	0.8392	395606	0.4072	1	0.9818	0.8678	0.9228	302066	0.23	0.4796	0.3136	0.3524	0.2443	0.3528	0.2662	no overlapping gene symbols	none	0.078	0.1434	0.1481
YRI	23	127087250	127497478	127183579	0.2635	24	163	0.3973	410228	0.4738	0.9511	0.9064	0.9199	0.9028	518662	0.22	0.469	0.3409	NA	NA	NA	NA	no overlapping gene symbols	none	0.5878	0.5749	0.5982
YRI	23	55481489	56108260	55775133	0.2613	25	265	0.4228	626771	0.9856	0.9498	0.9981	0.9827	0.9619	151710	0.39	0.6245	0.4886	NA	NA	NA	NA	MAGEH1,USP51,FOXR2,RRAGB	55495262-55496724,55529686-55532356,55666557-55668483,55760903-55801932	0.4351	0.424	0.4527
YRI	15	40609511	40989842	40850112	0.2613	5	205	0.539	380331	0.6279	0.9924	1	0.9639	0.9822	1762687	0.03	0.1732	0.0339	0.3065	0.1712	0.2212	0.1697	SNAP23,LRRC57,CEP27,KIAA1300,CDAN1,TTBK2	40575126-40612548,40622013-40628292,40628344-40647334,40766989-40800348,40803051-40816709,40823835-41000299	0.3966	0.3618	0.3703
YRI	23	78104115	78471353	78324184	0.2609	26	210	0.5718	367238	0.4242	0.9496	0.9208	0.7736	0.9141	2057872	0.02	0.1414	0.0341	NA	NA	NA	NA	GPR174	78313124-78314382	0.0224	0.0709	0.0983
YRI	23	108588600	108958617	108667605	0.2609	27	178	0.4811	370017	0.4274	0.9495	0.8723	0.9287	0.9304	146414	0.41	0.6403	0.5568	NA	NA	NA	NA	GUCY2F,NXT2,KCNE1L,ACSL4	108502790-108611941,108665665-108674569,108753584-108755049,108771219-108863277	0.2066	0.2664	0.276
YRI	6	63362550	63572255	63449961	0.2587	2	268	1.278	209705	0.2158	0.9999	0.9817	0.8739	0.9535	1282159	0.07	0.2646	0.1102	0.2979	0.3312	0.2283	0.1857	no overlapping gene symbols	none	0.2205	0.2604	0.2091
YRI	23	58022316	58499973	58138149	0.2581	28	103	0.2156	477657	0.7511	0.947	0.9649	0.9724	0.944	449988	0.17	0.4123	0.3409	NA	NA	NA	NA	no overlapping gene symbols	none	0.478	0.4722	0.4764
YRI	23	51543897	52115450	51683869	0.2574	29	183	0.3202	571553	0.8988	0.9466	0.9201	0.9087	0.9337	133650	0.52	0.7211	0.7273	NA	NA	NA	NA	MAGED1,BC137157,MAGED4B,MAGED4B,AK096379	51653437-51662190,51810695-51814132,51821864-51829043,51944658-51952104,51959661-51963098	0.0635	0.1474	0.1266
YRI	4	48629055	48885763	48695607	0.2573	2	70	0.2727	256708	0.3675	0.9995	0.8976	0.8093	0.7928	479341	0.2	0.4472	0.4153	0.2382	0.4052	0.2107	0.4053	FLJ21511	48683021-48758852	0.3182	0.0412	0.0201
YRI	23	81251598	81703886	81563880	0.2553	30	141	0.3117	452288	0.5224	0.9456	0.776	0.8444	0.8184	229029	0.36	0.6	0.3295	NA	NA	NA	NA	no overlapping gene symbols	none	0.0808	0.1389	0.2712
YRI	16	34929081	35126826	34968473	0.2545	3	66	0.3338	197745	0.3361	0.9961	0.9861	0.9757	0.9491	691921	0.09	0.3	0.2881	0.3316	0.2192	0.9021	0.4727	no overlapping gene symbols	none	0.1875	0.1865	0.1819
YRI	7	65726600	65957914	65742633	0.2535	2	121	0.5231	231314	0.2631	0.9995	0.9893	0.9043	0.9352	749895	0.14	0.3742	0.2203	0.4883	0.4062	0.2532	0.1389	KCTD7,RABGEF1	65731379-65743252,65842417-65913883	0.108	0.1934	0.2463
YRI	23	82376169	82763023	82567260	0.2525	31	101	0.2611	386854	0.4468	0.9436	0.7118	0.8051	0.7875	253749	0.3	0.5477	0.3182	NA	NA	NA	NA	POU3F4	82649940-82651431	0.2383	0.2027	0.1707
YRI	5	43252876	43501986	43462224	0.2519	1	188	0.7547	249110	0.3658	1	0.971	1	0.9993	328226	0.19	0.4359	0.3983	0.4958	0.3729	0.3574	0.3875	MGC42105,HMGCS1,CCL28,C5orf28	43228083-43316709,43325249-43349352,43417356-43448245,43480110-43515846	0.0833	0.2677	0.1809
YRI	16	70616650	70839694	70728829	0.2466	4	217	0.9729	223044	0.3827	0.9949	0.9708	0.8887	0.9416	653177	0.09	0.3	0.1271	0.5902	0.2911	0.3165	0.2108	HP,HPR,TXNL4B,DHX38,PMFBP1	70646008-70652456,70654625-70668646,70676256-70685015,70685115-70704312,70710498-70763525	0.2468	0.2497	0.2596
YRI	3	50176928	50543416	50453491	0.2464	5	166	0.4529	366488	0.4469	0.9966	0.9965	0.9976	0.9951	1098916	0.07	0.2646	0.1356	0.2076	0.2667	0.1893	0.1853	SEMA3F,GNAT1,SLC38A3,GNAI2,SEMA3B,C3orf45,IFRD2,HYAL3,HYAL1,HYAL2,TUSC2,RASSF1,ZMYND10,TUSC4,CYB561D2,TMEM115,CACNA2D2	50167851-50201512,50204046-50208953,50217695-50233410,50248650-50271790,50280043-50289576,50291521-50300549,50300123-50304923,50305265-50311903,50312323-50316008,50330243-50335146,50337344-50340672,50342220-50353371,50353540-50358160,50359922-50363490,50363300-50366500,50367183-50371943,50375234-50515896	0.2842	0.2705	0.2118
YRI	23	101892882	102930390	102838446	0.2461	32	457	0.4405	1037508	1.1983	0.9395	0.8026	0.8497	0.8151	2650642	0.03	0.1732	0	NA	NA	NA	NA	BHLHB9,RAB40AL,BEX1,NXF3,BEX4,TCEAL8,TCEAL5,BEX2,TCEAL7,WBP5,NGFRAP1,RAB40A,TCEAL4,TCEAL3,TCEAL1,MORF4L2,GLRA4,TMEM31,PLP1	101862309-101894025,102078855-102079884,102204236-102205824,102217405-102234678,102356675-102358778,102394578-102396777,102415274-102418456,102450929-102452601,102471820-102473907,102498035-102500053,102518764-102519655,102641336-102661073,102727074-102729311,102749489-102751511,102770547-102772532,102817088-102828252,102848927-102866612,102852492-102855616,102918409-102934203	0.3173	0.3151	0.3399
YRI	23	134536295	134979864	134812207	0.246	33	157	0.3539	443569	0.5123	0.9395	0.6797	0.7816	0.7102	188714	0.7	0.8367	0.7727	NA	NA	NA	NA	DDX26B,CT45-1,CT45-2,CT45-4,CT45-5,CT45-6,SAGE1,MMGT1,SLC9A6	134482220-134544126,134674850-134684654,134693879-134701914,134756362-134764401,134773629-134781660,134790880-134798910,134803450-134822886,134871896-134883800,134895251-134957094	0.1548	0.1871	0.1299
YRI	23	80022267	80347126	80126233	0.2454	34	136	0.4186	324859	0.3752	0.9391	0.9168	0.9056	0.8268	121777	0.61	0.781	0.7386	NA	NA	NA	NA	CR591764,NSBP1,SH3BGRL	80071583-80073330,80255855-80263827,80344277-80440702	0.4539	0.6416	0.536
YRI	7	65064572	65415981	65379060	0.2437	3	160	0.4553	351409	0.3997	0.9993	0.9907	0.9253	0.9622	749895	0.14	0.3742	0.2203	0.2543	0.2216	0.2165	0.1689	GUSB,ASL,CRCP,TPST1	65063107-65084681,65178210-65195764,65217239-65256988,65307748-65462865	0.0617	0.1739	0.1679
YRI	23	51311105	51543897	51400991	0.2432	35	96	0.4124	232792	0.3661	0.9381	0.9182	0.9078	0.925	170587	0.44	0.6633	0.625	NA	NA	NA	NA	GSPT2	51503266-51505769	0.0204	0.0998	0.0824
YRI	10	37930030	38006197	37983337	0.2411	2	108	1.4179	76167	0.126	0.9972	0.9846	0.9473	0.959	723110	0.09	0.3	0.3559	0.4056	0.5281	0.2542	0.2868	no overlapping gene symbols	none	0.0365	0.0497	0.0375
YRI	2	94751801	95972260	95336434	0.2409	3	248	0.2032	1220459	1.2568	0.9989	0.8252	0.9031	0.8735	734041	0.12	0.3464	0.1356	0.7212	0.2226	0.7915	0.3387	ANKRD20A2,TEKT4,MAL,MRPS5,ZNF514,ZNF2,PROM2,KCNIP3,FAHD2A,TRIM43,DKFZp667P0924	94840533-94847273,94900958-94906295,95055205-95083462,95116678-95151481,95177126-95188990,95194909-95213791,95303927-95320781,95326798-95415552,95432174-95442606,95621492-95629196,95885482-95936974	0.1387	0.2006	0.1372
YRI	17	26362671	26647414	26533927	0.2408	1	109	0.3828	284743	0.4274	1	0.9632	0.8303	0.9771	450079	0.15	0.3873	0.1271	0.5116	0.2271	0.6418	0.4374	NF1,OMG	26446120-26728821,26645793-26648481	0.3374	0.2456	0.251
YRI	5	43768678	44033326	43884157	0.2407	2	116	0.4383	264648	0.3886	0.9999	0.9867	0.9992	1	179796	0.39	0.6245	0.6525	0.231	0.2426	0.2223	0.2325	no overlapping gene symbols	none	0.1034	0.0493	0.0934
YRI	23	106852865	107471840	107401322	0.2397	36	314	0.5073	618975	0.7149	0.936	0.9321	0.8038	0.8258	1831786	0.03	0.1732	0.0227	NA	NA	NA	NA	TSC22D3,MID2,TEX13B,VSIG1,PSMD10,ATG4A,COL4A6	106843107-106905673,106956115-107057077,107110749-107112256,107174855-107209070,107214092-107221504,107221589-107284552,107285492-107568314	0.2022	0.3262	0.3808
YRI	2	63369072	63762682	63456967	0.2386	4	312	0.7927	393610	0.5006	0.9988	0.9616	0.9825	0.992	849921	0.12	0.3464	0.2966	0.2625	0.2613	0.2472	0.1936	LOC51057,MDH1,LOC388955	63202038-63669355,63669625-63687832,63702685-63703663	0.1086	0.1488	0.2154
YRI	15	40989842	41184129	41106723	0.2386	6	64	0.3294	194287	0.3208	0.9897	0.9998	0.9401	0.9765	1762687	0.03	0.1732	0.0339	0.1182	0.1219	0.1238	0.1084	TTBK2,UBR1	40823835-41000299,41022389-41185578	0.2815	0.1164	0.125
YRI	23	26956474	27285675	27044708	0.2372	37	212	0.644	329201	0.5177	0.9339	0.5391	0.715	0.7768	298636	0.22	0.469	0.2045	NA	NA	NA	NA	no overlapping gene symbols	none	0.0098	0.1789	0.1852
YRI	23	55291987	55481489	55407095	0.2372	38	98	0.5171	189502	0.298	0.9339	0.9856	0.9577	0.9359	193821	0.19	0.4359	0.3523	NA	NA	NA	NA	PAGE3	55301573-55308004	0.2658	0.2642	0.2796
YRI	23	79313698	80022267	79695988	0.2371	39	206	0.2907	708569	0.8184	0.9339	0.9302	0.8917	0.789	319211	0.25	0.5	0.1932	NA	NA	NA	NA	FAM46D,BRWD3	79562620-79587466,79818338-79951889	0.1956	0.1303	0.1509
YRI	23	126059366	126659327	126499482	0.2338	40	412	0.6867	599961	0.693	0.9311	0.8985	0.9249	0.9157	986466	0.11	0.3317	0.0455	NA	NA	NA	NA	no overlapping gene symbols	none	0.3066	0.608	0.6197
YRI	22	38694361	38989197	38932894	0.2328	1	198	0.6716	294836	0.6943	1	0.8632	0.9598	0.9333	123505	0.29	0.5385	0.4492	0.9756	0.8668	0.8764	0.7089	GRAP2,FAM83F,TNRC6B	38627031-38698194,38720898-38755989,38903874-39061758	0.3615	0.5742	0.5299
YRI	23	44406116	44953370	44871225	0.2323	41	226	0.413	547254	0.8606	0.9299	0.7097	0.4657	0.6295	319549	0.16	0.4	0.1023	NA	NA	NA	NA	DUSP21,UTX,CXorf36	44588193-44589078,44617366-44856789,44892561-44945090	0.4048	0.4058	0.4607
YRI	22	38989197	39121984	39053725	0.232	2	73	0.5498	132787	0.3127	0.9998	0.9477	0.9619	0.9256	84160	0.38	0.6164	0.6017	0.5822	0.9776	0.7514	1.3062	TNRC6B,ADSL,SGSM3	38903874-39061758,39072449-39092521,39096540-39136239	0.1866	0.3461	0.3356
YRI	19	20644142	20789682	20768108	0.2316	11	106	0.7283	145540	0.3028	0.9541	0.9276	0.9505	0.9139	259069	0.19	0.4359	0.178	1.6069	1.0472	1.6552	0.9028	no overlapping gene symbols	none	0.0673	0.0595	0.0876
YRI	12	34136417	34744426	34627128	0.2312	1	196	0.3224	608009	1.0413	1	0.9988	1	0.9989	774534	0.08	0.2828	0.2542	1.8756	1.9693	2.0291	1.965	no overlapping gene symbols	none	0.4315	0.7106	0.7535
YRI	23	106118397	106852865	106199791	0.2299	42	299	0.4071	734468	0.8483	0.9276	0.8861	0.8602	0.7898	590253	0.08	0.2828	0.1932	NA	NA	NA	NA	MORC4,RBM41,NUP62CL,CXorf41,PRPS1,TSC22D3	105943758-106130098,106197024-106248690,106253358-106336200,106336517-106374129,106758309-106780912,106843107-106905673	0.5203	0.1914	0.2195
YRI	5	43501986	43768678	43669219	0.2286	3	141	0.5287	266692	0.3916	0.9998	0.9701	0.9995	0.9996	328513	0.2	0.4472	0.3983	0.2272	0.2324	0.2358	0.2436	C5orf28,C5orf34,PAIP1,NNT	43480110-43515846,43522566-43550944,43562126-43592947,43638985-43741425	0.2	0.4367	0.4211
YRI	19	22580386	23174830	22705984	0.2282	12	347	0.5837	594444	1.2369	0.9528	1	0.9257	0.9788	1721790	0.02	0.1414	0.0254	0.6261	0.5151	0.6461	0.4796	ZNF492,ZNF99,BC128131	22609078-22642266,22730846-22744624,22950937-22962009	0.2372	0.2177	0.2426
YRI	2	95972260	96697219	96221274	0.2281	5	209	0.2883	724959	0.7465	0.9985	0.9012	0.8144	0.9068	1333619	0.06	0.2449	0.0678	0.3172	0.2897	0.2084	0.2079	LOC150763,ADRA2B,ASTL,DUSP2,STARD7,LOC285033,TMEM127,CIAO1,SNRNP200,ITPRIPL1,NCAPH,LINCR,ARID5A,KIAA1310,FER1L5	96051420-96064454,96142349-96145615,96153315-96167902,96172634-96174906,96214329-96238300,96269177-96271428,96280038-96295459,96295610-96303627,96303800-96334988,96354872-96357806,96365210-96405001,96527106-96534821,96566190-96582098,96622633-96667842,96672300-96734351	0.1166	0.1277	0.09
YRI	16	68269034	68454028	68390801	0.2264	5	122	0.6595	184994	0.3174	0.9925	0.9687	0.9453	0.855	746217	0.08	0.2828	0.2373	0.2978	0.2443	0.2586	0.2121	NFAT5,NQO1,NOB1,WWP2	68156497-68296054,68300804-68318034,68333274-68346330,68353774-68533144	0.1862	0.101	0.0884
YRI	6	61940507	63362550	62321157	0.2259	3	1372	0.9648	1422043	1.4635	0.998	0.9777	0.9381	0.9659	1304220	0.06	0.2449	0.1102	0.54	0.486	0.4325	0.4669	KHDRBS2	62447823-63054059	0.0871	0.0918	0.0962
YRI	5	87381878	87775518	87586040	0.2255	4	230	0.5843	393640	0.4267	0.9995	0.9765	0.962	0.9775	462861	0.19	0.4359	0.2712	0.2396	0.1631	0.3083	0.1508	TMEM161B	87526778-87600421	0.1687	0.2383	0.229
YRI	4	47967964	48233155	48193427	0.2217	3	174	0.6561	265191	0.3796	0.9989	0.8668	0.9084	0.9177	590495	0.13	0.3606	0.3814	0.3963	0.4106	0.4385	0.5136	SLAIN2,SLC10A4,ZAR1,FRYL	48038369-48122972,48180205-48185921,48187065-48191179,48194136-48477073	0.2044	0.1275	0.1337
YRI	2	193776979	194079427	193948868	0.2212	6	262	0.8663	302448	0.3115	0.998	0.9623	0.9432	0.9425	483138	0.16	0.4	0.3475	0.2707	0.1679	0.4091	0.2753	no overlapping gene symbols	none	0.2758	0.3674	0.2971
YRI	1	171622342	171808391	171755840	0.2211	2	227	1.2201	186049	0.2484	0.9971	0.9603	0.9818	0.9722	1227575	0.07	0.2646	0.0678	0.4878	0.1866	0.612	0.2902	PRDX6,SLC9A11	171713108-171724569,171736225-171838803	0.2473	0.2804	0.2394
YRI	16	70236433	70616650	70603962	0.2205	6	266	0.6996	380217	0.6524	0.9915	0.9616	0.9683	0.9693	356222	0.15	0.3873	0.1271	0.3548	0.5797	0.31	0.4834	PHLPPL,AP1G1,ZNF821,KIAA0174,DHODH	70236352-70306205,70320405-70400477,70451088-70474913,70486946-70520407,70600143-70616456	0.0574	0.3711	0.2799
YRI	17	19714035	20231611	20038054	0.2186	2	270	0.5217	517576	1.2918	0.9992	0.9841	0.9789	0.994	244869	0.18	0.4243	0.3814	0.3577	0.2486	0.3224	0.2663	AKAP10,CYTSB	19749341-19821721,19930926-20158659	0.1355	0.1221	0.1304
YRI	5	45110390	45587492	45437574	0.2177	5	157	0.3291	477102	0.7005	0.999	0.9961	0.9925	0.9978	717939	0.1	0.3162	0.1102	0.2221	0.2181	0.3013	0.2538	HCN1	45295108-45731977	0.2653	0.1269	0.1857
YRI	3	51369299	51743850	51420186	0.2173	6	95	0.2536	374551	0.4567	0.9952	0.9989	0.995	0.9632	1140337	0.06	0.2449	0.1102	0.1998	0.178	0.1615	0.1327	DOCK3,ARMET,RBM15B,VPRBP,RAD54L2,TEX264,GRM2	50687675-51396669,51397742-51401815,51403770-51410376,51408337-51509041,51550635-51672652,51680261-51713379,51717903-51727665	0.1797	0.0776	0.0842
YRI	22	30062461	30387501	30191950	0.2167	3	193	0.5938	325040	0.7655	0.9996	0.9981	0.9632	0.9439	476265	0.1	0.3162	0.2797	0.3991	0.3975	0.3566	0.3538	PATZ1,Em:AC005003.4,DRG1,EIF4ENIF1,SFI1,PISD	30051789-30072249,30072871-30074502,30125538-30160172,30165354-30215704,30222260-30344534,30344478-30356810	0.0625	0.315	0.3417
YRI	12	33832685	34136417	33983571	0.2167	2	246	0.8099	303732	0.5202	0.9995	1	0.9992	0.9961	789602	0.08	0.2828	0.2542	0.3555	0.361	0.5334	0.5147	ALG10	34066482-34072503	0.2493	0.1262	0.1179
YRI	19	41835832	42042224	42003925	0.2115	13	108	0.5233	206392	0.4204	0.9469	0.9671	0.9953	0.9908	1159063	0.05	0.2236	0.0847	0.2894	0.3719	0.2758	0.3725	ZNF461,ZNF567,LOC342892,AX747375,ZNF790,ZNF345	41820122-41849579,41872142-41904065,41932753-41955556,41955896-41958529,42000170-42021124,42033106-42062310	0.0315	0.1457	0.2395
YRI	4	46317736	46569867	46446770	0.2112	4	100	0.3966	252131	0.3609	0.9988	0.8405	0.7386	0.8448	556140	0.12	0.3464	0.1695	0.263	0.2944	0.4629	0.541	COX7B2	46431603-46606009	0.0357	0.1112	0.0886
YRI	19	43375106	43640196	43516421	0.2098	14	125	0.4715	265090	0.5399	0.946	0.7743	0.8989	0.8698	107355	0.57	0.755	0.7712	1.5047	0.6853	1.3766	0.827	SIPA1L3,DPF1,PPP1R14A,SPINT2,LOC541469,C19orf33,YIF1B,KCNK6,C19orf15,PSMD8,GGN,SPRED3,FAM98C,RASGRP4,RYR1	43089707-43390848,43394194-43406628,43433716-43439012,43447041-43474948,43485844-43487500,43486643-43487486,43487583-43498446,43502323-43511489,43518282-43553429,43557029-43566304,43566831-43570508,43572778-43578711,43585614-43591568,43591537-43608785,43616179-43770044	0.0896	0.2555	0.2051
YRI	15	73224695	73968789	73557085	0.2063	7	233	0.3131	744094	1.2285	0.987	0.9279	0.812	0.8524	241181	0.27	0.5196	0.4322	0.5584	0.3783	0.6875	0.3983	C15orf39,GOLGA6B,GOLGA6,LOC554175,COMMD4,NEIL1,MAN2C1,SIN3A,PTPN9,SNUPN,IMP3,SNX33,CSPG4,ODF3L1,UBE2Q2	73281273-73291563,73337951-73350643,73362228-73374924,73379961-73382359,73415426-73419667,73426462-73434641,73435185-73447994,73450327-73530979,73546514-73658680,73677478-73705774,73718490-73719650,73728402-73738023,73753717-73792244,73803373-73807082,73922854-73980437	0.2114	0.1722	0.1104
YRI	5	44836422	45110390	44907764	0.2058	6	143	0.522	273968	0.4023	0.9979	1	0.9963	0.9992	570919	0.09	0.3	0.0932	0.2265	0.1243	0.2118	0.172	MRPS30	44844783-44851373	0.1089	0.1865	0.1588
YRI	19	23332512	23516602	23481364	0.2057	15	152	0.8257	184090	0.383	0.9446	0.9677	0.9029	0.9872	721323	0.05	0.2236	0.0678	1.9151	2.0176	1.8092	2.9568	ZNF91	23332337-23370109	0.1516	0.1073	0.1474
YRI	3	47469161	47994262	47906988	0.2053	7	168	0.3199	525101	0.6403	0.9945	0.9965	0.9881	0.9968	558598	0.11	0.3317	0.2373	0.24	0.1131	0.2345	0.195	SCAP,C3orf75,CSPG5,SMARCC1,DHX30,MAP4	47430187-47492449,47512133-47530203,47578731-47595363,47602381-47798409,47819654-47866687,47867188-48105715	0.0699	0.1225	0.1615
YRI	4	33446023	34066869	33774820	0.2038	5	290	0.4671	620846	0.8887	0.9987	1	1	1	220510	0.27	0.5196	0.4661	0.4834	0.2642	0.4337	0.3304	no overlapping gene symbols	none	0.3354	0.1323	0.096
YRI	3	137433611	138253171	138082504	0.2036	8	353	0.4307	819560	0.897	0.9943	0.9452	0.9942	0.9935	577713	0.14	0.3742	0.2966	0.2737	0.3509	0.2801	0.318	PCCB,STAG1,TMEM22,NCK1,IL20RB,AX746877	137451856-137531701,137538688-137953935,138020550-138057424,138063762-138150658,138159396-138212610,138213377-138214840	0.1484	0.4441	0.4315
YRI	22	39121984	39290625	39192559	0.2029	4	72	0.4269	168641	0.3971	0.9966	0.9419	0.9611	0.9758	221506	0.15	0.3873	0.2797	0.3281	0.2138	0.2625	0.1694	SGSM3,MKL1	39096540-39136239,39136237-39362636	0.0397	0.2119	0.2565
YRI	22	34380951	34823879	34440411	0.2013	5	252	0.5689	442928	1.0431	0.996	0.8649	0.9263	0.8316	331595	0.12	0.3464	0.2288	1.3872	1.6322	0.7756	0.9466	APOL6,APOL5,RBM9	34374369-34394402,34443864-34455475,34464728-34754531	0.2604	0.332	0.2872
YRI	9	94081457	94744179	94319409	0.2013	1	400	0.6036	662722	0.9116	1	0.9933	0.9576	0.8552	604309	0.11	0.3317	0.2373	0.4365	0.2284	0.4023	0.1914	IARS,NOL8,CENPP,OGN,OMD,ASPN,ECM2,IPPK,CR612236,BICD2,ZNF484	94012445-94095859,94099460-94127659,94127561-94417258,94186069-94206758,94216347-94226657,94258309-94284609,94297419-94338073,94415286-94472368,94420152-94422636,94513465-94566904,94648171-94680111	0.1988	0.5495	0.3264
YRI	11	55097329	55478108	55460226	0.2012	9	425	1.1161	380779	0.4421	0.9853	0.9395	0.9583	0.9766	810568	0.11	0.3317	0.2034	0.4135	0.3903	0.4443	0.4297	OR4C11,OR4P4,OR4S2,OR4C6,OR5D13,OR5D14,OR5L1,OR5D18,OR5L2,OR5D16,SPRYD5,OR5W2,OR5I1	55127492-55128425,55162409-55163348,55174955-55175891,55189218-55190148,55297489-55298434,55319607-55320552,55335518-55336454,55343681-55344623,55351270-55352206,55362803-55363790,55410031-55415860,55437701-55438634,55459507-55460452	0.043	0.0837	0.1344
YRI	15	47011189	47554260	47503299	0.201	8	409	0.7531	543071	0.8966	0.9866	0.8514	0.9655	0.9704	311007	0.21	0.4583	0.3559	0.5158	0.1736	0.4414	0.1349	SHC4,SECISBP2L,COPS2,GALK2,C15orf33,FGF7	46903225-47042933,47068258-47125922,47206833-47235073,47249713-47409294,47407883-47700410,47502750-47566815	0.0779	0.1379	0.1592
YRI	10	64493801	65101849	64803162	0.1993	3	459	0.7549	608048	0.7273	0.9959	0.9358	0.8874	0.8963	266626	0.27	0.5196	0.2627	0.4097	0.2158	0.2977	0.1347	NRBF2,JMJD1C,REEP3	64563012-64584792,64596993-64895728,64951128-65051978	0.284	0.2569	0.2802
YRI	2	194079427	194573351	194357266	0.1989	7	347	0.7025	493924	0.5086	0.9969	0.9921	0.964	0.9539	379763	0.18	0.4243	0.4237	0.3284	0.2946	0.4324	0.4967	no overlapping gene symbols	none	0.0911	0.1244	0.0819
YRI	5	87775518	87853801	87800374	0.198	7	86	1.0986	78283	0.0849	0.9974	0.9564	0.9279	0.9275	460852	0.18	0.4243	0.2712	0.502	0.8511	0.5147	0.8329	no overlapping gene symbols	none	0.1855	0.263	0.3022
YRI	13	51389194	51813711	51567131	0.1979	2	158	0.3722	424517	0.585	0.995	0.9222	0.951	0.8796	597698	0.12	0.3464	0.2288	0.2627	0.2212	0.4712	0.3637	ATP7B,ALG11,UTP14C,NEK5,NEK3	51404805-51483631,51484550-51504074,51500941-51503242,51536900-51601215,51604779-51631511	0.2396	0.2805	0.3177
YRI	10	37755743	37930030	37916457	0.1974	4	153	0.8779	174287	0.2884	0.9959	0.9843	0.9465	0.9751	681599	0.07	0.2646	0.3559	0.417	0.5191	0.3125	0.3566	no overlapping gene symbols	none	0.0244	0.0497	0.0277
YRI	17	25896839	26221586	26146627	0.1973	3	117	0.3603	324747	0.4874	0.9976	0.9768	0.981	0.9954	559637	0.11	0.3317	0.1017	0.3337	0.2758	0.5232	0.3909	TBC1D29,DKFZp667M2411,LRRC37B2,CRLF3,ATAD5	25910167-25914635,25959573-25985464,25959573-26016841,26133827-26175904,26183148-26246421	0.0891	0.0872	0.0901
YRI	3	82857622	83516951	83279877	0.1967	9	468	0.7098	659329	0.804	0.9937	0.9233	0.9417	0.9824	380184	0.12	0.3464	0.1356	0.2708	0.2065	0.3431	0.2681	no overlapping gene symbols	none	0.0768	0.2249	0.217
YRI	17	26221586	26362671	26309550	0.1958	4	58	0.4111	141085	0.2118	0.9973	0.9551	0.9653	0.9787	533644	0.13	0.3606	0.1017	0.9852	0.7659	0.9146	1.3171	ATAD5,C17orf42,ADAP2,RNF135	26183148-26246421,26250126-26257412,26272879-26310337,26322081-26351053	0.6845	0.6686	0.6584
YRI	3	49915082	50176928	50059459	0.1957	10	109	0.4163	261846	0.3193	0.9936	0.9897	0.9983	0.9983	1626502	0.04	0.2	0.0339	0.2439	0.1765	0.2617	0.1792	MST1R,MON1A,RBM6,RBM5,SEMA3F	49899439-49916310,49921309-49942261,49952595-50089686,50101371-50131396,50167851-50201512	0.0455	0.1871	0.2006
YRI	1	117997906	118494812	118149608	0.1941	3	389	0.7828	496906	0.6214	0.9963	0.9309	0.8217	0.8628	1720111	0.03	0.1732	0.0169	0.3723	0.4058	0.4475	0.5454	GDAP2,WDR3,SPAG17	118213562-118273729,118273913-118304572,118297810-118529357	0.1504	0.1865	0.2104
YRI	22	39290625	39518251	39371814	0.1924	6	137	0.6019	227626	0.536	0.9944	0.9697	0.9867	1	262122	0.12	0.3464	0.1949	0.4	0.4885	0.3222	0.3692	MKL1,MCHR1,SLC25A17	39136237-39362636,39405127-39408764,39495584-39545338	0.0445	0.2164	0.2434
YRI	5	86459538	87122730	86656288	0.1922	8	384	0.579	663192	0.719	0.9969	0.9039	0.9248	0.9315	275331	0.27	0.5196	0.4576	0.5535	0.1967	0.4687	0.2414	FLJ11292,RASA1,CCNH	86548178-86570554,86599906-86723489,86725837-86744592	0.0623	0.1155	0.0685
YRI	5	44033326	44185688	44095521	0.1909	9	89	0.5841	152362	0.2237	0.9965	0.976	0.9982	0.9997	108099	0.39	0.6245	0.5	0.4245	0.4869	0.3478	0.476	no overlapping gene symbols	none	0.0558	0.0352	0.0325
YRI	3	85151977	86090853	85258854	0.1904	11	780	0.8308	938876	1.1449	0.9932	0.9187	0.9743	0.9442	557165	0.09	0.3	0.1017	0.3859	0.3975	0.3438	0.2826	CADM2	85858321-86200640	0.2262	0.5144	0.4383
YRI	7	64570551	65064572	64946920	0.1889	4	77	0.1559	494021	0.5619	0.9979	0.9828	0.9619	0.949	912410	0.1	0.3162	0.2119	1.558	2.4215	1.4845	2.3283	DQ580039,VKORC1L1,GUSB	64942626-64943045,64975691-65057235,65063107-65084681	0.1718	0.2518	0.2857
YRI	15	75073748	75330352	75199619	0.1886	9	142	0.5534	256604	0.4236	0.9846	0.9641	0.9824	0.8478	141672	0.41	0.6403	0.5763	0.3565	0.2422	0.6218	0.4286	PSTPIP1,TSPAN3,SGK269	75074519-75116726,75125385-75150568,75187525-75364388	0.2674	0.0678	0.1155
YRI	5	45828510	46432729	45924261	0.1879	10	149	0.2466	604219	0.8872	0.9963	0.9959	0.9899	0.9982	334026	0.14	0.3742	0.2034	2.3966	2.4494	1.9659	1.9817	no overlapping gene symbols	none	0.192	0.1237	0.2445
YRI	16	34040995	34152821	34120863	0.1878	7	53	0.474	111826	0.1901	0.9865	0.9843	0.9734	0.92	910328	0.05	0.2236	0.161	0.0553	0.0406	0.1659	0.1217	no overlapping gene symbols	none	0.2139	0.1743	0.1807
YRI	11	27816171	28403298	28018999	0.1876	10	318	0.5416	587127	0.7961	0.9835	0.9671	0.7893	0.9171	308957	0.17	0.4123	0.1695	0.1763	0.1552	0.2191	0.205	KIF18A,METT5D1	27998738-28086322,28086373-28311630	0.2504	0.1147	0.1178
YRI	16	70839694	71343892	71127010	0.187	8	364	0.7219	504198	0.8651	0.9864	0.9907	0.7996	0.8201	508841	0.1	0.3162	0.1441	0.2589	0.1896	0.1402	0.1044	no overlapping gene symbols	none	0.3019	0.1356	0.1313
YRI	22	29811654	30062461	29993572	0.1868	7	190	0.7576	250807	0.5906	0.9929	1	0.944	0.8548	477407	0.09	0.3	0.2797	0.605	0.2585	0.6329	0.2249	SMTN,SELM,INPP5J,PLA2G3,RNF185,LIMK2,PIK3IP1,PATZ1	29807304-29830609,29830762-29833551,29848908-29860683,29860792-29866469,29886178-29933000,29938249-30006066,30007578-30018474,30051789-30072249	0.2222	0.2855	0.3267
YRI	9	102001933	102266089	102083792	0.1864	2	177	0.6701	264156	0.3634	0.9995	0.9374	1	1	152194	0.3	0.5477	0.4915	0.3268	0.2211	0.2843	0.1911	INVS,TEX10	101901331-102103247,102104190-102154995	0.1953	0.1516	0.1566
YRI	10	37494403	37675828	37635675	0.1855	5	112	0.6173	181425	0.3002	0.9949	0.9764	0.9339	0.9793	1268373	0.03	0.1732	0.0508	0.3665	0.3307	0.3194	0.2963	ANKRD30A	37454790-37561501	0.0912	0.1069	0.1565
YRI	5	44611790	44836422	44784295	0.1851	11	138	0.6143	224632	0.3298	0.9959	0.9997	0.997	0.9996	570919	0.09	0.3	0.0847	0.2816	0.2084	0.312	0.3929	no overlapping gene symbols	none	0.0553	0.0542	0.0585
YRI	22	27066985	27467870	27179060	0.1846	8	183	0.4565	400885	0.9441	0.9908	0.9701	0.9153	0.9654	261887	0.11	0.3317	0.1356	0.5574	0.3975	0.2773	0.2162	CHEK2	27413730-27467822	0.1036	0.1696	0.204
YRI	2	193167414	193511948	193401604	0.1845	8	210	0.6095	344534	0.3548	0.9959	0.9662	0.8898	0.944	352335	0.15	0.3873	0.3814	0.2225	0.3334	0.3552	0.5306	no overlapping gene symbols	none	0.0776	0.1589	0.0508
YRI	12	36402408	36947535	36706428	0.1839	3	238	0.4366	545127	0.6711	0.9973	0.9992	0.9475	0.9805	354023	0.13	0.3606	0.4153	2.8779	3.4781	1.9846	2.7237	no overlapping gene symbols	none	0.2131	0.0853	0.1333
YRI	9	101110007	101513263	101332341	0.1834	3	327	0.8109	403256	0.5547	0.9992	0.8847	0.997	0.9885	69117	0.58	0.7616	0.678	0.6976	0.8324	0.5193	0.5986	no overlapping gene symbols	none	0.1152	0.0678	0.1435
YRI	8	43056765	43910849	43660901	0.1829	1	284	0.3325	854084	1.2694	1	0.978	0.9831	0.9919	351855	0.16	0.4	0.3729	1.8606	1.1349	1.3045	0.6076	FNTA,SGK196,HGSNAT,POTEA	43030598-43060088,43067817-43097480,43114748-43177127,43266741-43337485	0.3797	0.2783	0.3083
YRI	20	34911766	35260097	35192716	0.1826	1	156	0.4478	348331	0.6474	1	0.808	0.9275	0.9264	118303	0.29	0.5385	0.4407	0.4619	0.2499	0.7082	0.4218	C20orf117,C20orf118,SAMHD1,RBL1,C20orf132,RPN2	34839258-34921690,34937983-34956046,34954058-35013590,35059591-35157824,35163042-35241388,35240887-35303439	0.1622	0.3118	0.2815
YRI	13	57328227	57518765	57443646	0.1825	3	269	1.4118	190538	0.2625	0.9946	0.9923	0.8721	0.9487	717313	0.06	0.2449	0.0763	0.4472	0.4536	0.259	0.2047	no overlapping gene symbols	none	0.2954	0.2038	0.2628
YRI	11	55552294	56267199	55972351	0.1822	11	987	1.3806	714905	0.8301	0.9818	0.9551	0.9724	0.9772	785816	0.08	0.2828	0.1695	0.5449	0.4971	0.5115	0.4997	OR5AS1,OR8I2,OR8H2,OR8H3,OR8J3,OR8K5,OR5J2,OR5T2,OR5T3,OR5T1,OR8H1,OR8K3,OR8K1,OR8J1,OR8U8,OR5R1,OR5M9,OR5M3,OR5M8,OR5M11,OR5M10,OR5M1,OR5AP2,OR5AR1,OR9G9,OR9G4	55554470-55555445,55617359-55618292,55629094-55630033,55646424-55647363,55660822-55661770,55683445-55684369,55700669-55701608,55756157-55757237,55776251-55777274,55799690-55800671,55814178-55815114,55842358-55843297,55870090-55871050,55884298-55885249,55899675-56265136,55941309-55942284,55986520-55987453,55993625-55994549,56014486-56015422,56066391-56067309,56100825-56101773,56136606-56137554,561…	0.1161	0.2398	0.2137
YRI	3	95730662	96584697	96471776	0.1821	12	760	0.8899	854035	0.9347	0.9919	0.9652	0.8738	0.9388	2284189	0.02	0.1414	0.0339	0.4684	0.475	0.7616	0.7099	no overlapping gene symbols	none	0.1616	0.2027	0.191
YRI	5	87282323	87381878	87349029	0.1819	12	80	0.8036	99555	0.1079	0.9958	0.9748	0.9669	0.9827	484861	0.14	0.3742	0.1949	0.2388	0.2897	0.2251	0.2038	no overlapping gene symbols	none	0.4247	0.4651	0.4876
YRI	17	15474234	16342407	15993106	0.1803	5	369	0.425	868173	2.1669	0.9957	0.985	0.9767	0.9711	217252	0.13	0.3606	0.2881	0.9311	0.4574	1.3933	0.6169	ZNF286A,TBC1D26,MEIS3P1,ADORA2B,ZSWIM7,TTC19,NCOR1,PIGL,CENPV,UBB,TRPV2,C17orf45,C17orf76	15544053-15561963,15576315-15588823,15630888-15633744,15788955-15819935,15820599-15843731,15843506-15872821,15875982-16059570,16061233-16170298,16186572-16197537,16225091-16226779,16259612-16281042,16283086-16286065,16286052-16336205	0.2017	0.295	0.2776
YRI	17	26647414	26876718	26700004	0.18	6	142	0.6193	229304	0.3442	0.9957	0.9615	0.5996	0.9543	344409	0.13	0.3606	0.2881	1.403	0.2368	2.0845	0.4509	NF1,OMG,EVI2B,EVI2A,RAB11FIP4	26446120-26728821,26645793-26648481,26654913-26665256,26668800-26672843,26742767-26889352	0.2603	0.1527	0.1751
YRI	11	38342915	38622412	38394687	0.1796	12	307	1.0984	279497	0.379	0.9807	0.9868	0.9328	0.9424	82032	0.45	0.6708	0.6017	0.6161	0.5405	0.8198	0.6026	no overlapping gene symbols	none	0.5483	0.2212	0.2393
YRI	20	33796429	33975437	33909246	0.1788	2	117	0.6536	179008	0.3327	0.9998	0.9994	1	1	117612	0.25	0.5	0.5678	0.2767	0.3145	0.2781	0.2963	PHF20	33823336-34001702	0.0771	0.1232	0.0772
YRI	7	68487239	69104250	68773866	0.1776	5	357	0.5786	617011	0.7018	0.9976	0.9783	0.9807	0.9657	693152	0.12	0.3464	0.2288	0.3079	0.2055	0.3241	0.1964	AUTS2	68701840-69895821	0.0457	0.0076	0.0602
YRI	11	54890034	55097329	55017814	0.1771	13	280	1.3507	207295	0.2407	0.9792	0.9108	0.9557	0.9777	815352	0.08	0.2828	0.2034	0.3645	0.389	0.5012	0.5566	OR4A15,OR4C15,OR4C16	54891935-54892970,55078358-55079471,55096179-55097112	0.0746	0.1418	0.1662
YRI	16	68049775	68269034	68205996	0.1771	9	135	0.6157	219259	0.3762	0.983	0.9459	0.9517	0.8516	703122	0.06	0.2449	0.1186	1.7735	0.1774	1.6686	0.1844	CYB5B,NFAT5	68015998-68057668,68156497-68296054	0.1076	0.101	0.0707
YRI	13	55978419	56384915	56330521	0.1764	4	219	0.5388	406496	0.5601	0.9939	0.9981	0.9335	0.9697	704452	0.07	0.2646	0.1525	0.413	0.2264	0.3461	0.2496	no overlapping gene symbols	none	0.2242	0.1505	0.1643
YRI	11	38622412	38809263	38709960	0.1763	14	331	1.7715	186851	0.2534	0.979	0.985	0.94	0.9475	220055	0.18	0.4243	0.3729	0.4617	0.4707	0.3828	0.2899	no overlapping gene symbols	none	0.2411	0.0698	0.0707
YRI	3	83516951	83663496	83542949	0.175	13	106	0.7233	146545	0.1787	0.9903	0.9093	0.9048	0.9803	2130327	0.02	0.1414	0.0254	0.4805	0.2664	0.6616	0.3987	no overlapping gene symbols	none	0.1046	0.1878	0.1822
YRI	20	33975437	34393317	34062367	0.1749	3	216	0.5169	417880	0.7767	0.9994	1	1	0.9963	450385	0.08	0.2828	0.2119	0.42	0.3629	0.4641	0.2698	PHF20,SCAND1,C20orf152,BC031254,AX746683,EPB41L1,C20orf4,DLGAP4	33823336-34001702,34004959-34005842,34019942-34082036,34100091-34102296,34201748-34207069,34206075-34284135,34287860-34308267,34357716-34590454	0.3664	0.349	0.3294
YRI	8	50188325	50556609	50260707	0.1736	2	478	1.2979	368284	0.3917	0.9999	0.9925	1	1	510169	0.11	0.3317	0.2288	0.5059	0.3846	0.4889	0.4804	no overlapping gene symbols	none	0.3253	0.3087	0.3349
YRI	20	25055754	25383934	25243787	0.1729	4	218	0.6643	328180	0.6649	0.9992	0.9646	0.9847	0.9878	431801	0.07	0.2646	0.1102	0.3241	0.2141	0.3866	0.2189	ENTPD6,PYGB,BC128043,ABHD12,GINS1,NLP	25124338-25155360,25176705-25226648,25216550-25217403,25223378-25319477,25336322-25377191,25381337-25514153	0.0833	0.3978	0.3925
YRI	4	46569867	46822123	46572976	0.1729	6	253	1.0029	252256	0.3611	0.9971	0.7305	0.5599	0.6662	553911	0.09	0.3	0.1271	0.5609	0.4881	0.4758	0.3401	COX7B2,GABRA4,GABRB1	46431603-46606009,46615673-46690337,46728335-47123202	0.0239	0.1138	0.0865
YRI	5	37269194	37866083	37525128	0.1727	13	467	0.7824	596889	0.8764	0.9946	0.9963	0.9864	0.9921	836705	0.07	0.2646	0.1102	0.3776	0.2585	0.5125	0.3069	NUP155,WDR70,GDNF	37327697-37406954,37415168-37788531,37851509-37875539	0.348	0.2917	0.3022
YRI	12	33628075	33832685	33810748	0.1725	4	269	1.3147	204610	0.3504	0.9969	0.9991	0.9984	0.9999	1114114	0.05	0.2236	0.178	0.3441	0.2773	0.5369	0.4079	no overlapping gene symbols	none	0.2998	0.313	0.3532
YRI	1	49573279	50055241	49855332	0.1718	4	168	0.3486	481962	0.6027	0.9955	0.9973	0.9624	0.9657	1055395	0.07	0.2646	0.1441	0.1505	0.1538	0.1213	0.1294	AGBL4	48771113-50262213	0.1993	0.2825	0.2458
YRI	4	46066590	46317736	46255345	0.1717	7	108	0.43	251146	0.3595	0.997	0.8353	0.7071	0.8628	555353	0.1	0.3162	0.1695	0.4606	0.4346	0.747	0.7917	GABRA2	45946338-46086813	0.0196	0.1336	0.1683
YRI	11	9885582	10346469	10026349	0.1712	15	463	1.0046	460887	0.625	0.9753	0.8249	0.8435	0.8823	382069	0.15	0.3873	0.1949	0.6947	0.3266	0.6926	0.4099	SBF2,ADM	9756789-10272330,10283217-10285499	0.0779	0.0422	0.0805
YRI	20	36756249	36995680	36854152	0.171	5	189	0.7894	239431	0.445	0.9984	0.912	0.7602	0.8204	115867	0.47	0.6856	0.6271	0.8699	0.5715	0.9949	0.596	SLC32A1,ACTR5,PPP1R16B,FAM83D	36786518-36791429,36810510-36834503,36867761-36985081,36988368-37015117	0.0791	0.1072	0.1148
YRI	11	46179339	46466626	46401241	0.1708	16	98	0.3411	287287	0.3896	0.9752	0.9816	0.9846	0.9953	776591	0.06	0.2449	0.2203	0.5764	0.1702	0.8308	0.2219	CREB3L1,DGKZ,MDK,CHRM4,AMBRA1	46255803-46299548,46339720-46358680,46359193-46361951,46363215-46364683,46374539-46569490	0.2896	0.3835	0.423
YRI	14	59837072	60345419	60137607	0.1707	2	364	0.716	508347	0.7326	0.9951	0.9921	0.9581	0.9381	392962	0.11	0.3317	0.2797	0.4575	0.3038	0.2494	0.2047	C14orf39,SIX6,SIX1,SIX4,MNAT1	59972426-60022517,60045690-60048278,60181169-60185908,60246008-60260545,60271222-60505151	0.2395	0.1311	0.1662
YRI	4	106985945	107566513	107219911	0.1705	8	364	0.627	580568	0.6179	0.997	0.875	0.9698	0.9542	288110	0.28	0.5292	0.5169	0.5227	0.3218	0.4681	0.275	GSTCD,NPNT,TBCKL,SCYE1	106851418-106988331,107036053-107112277,107186686-107456834,107457123-107489021	0.0857	0.0944	0.1859
YRI	16	45212171	45657182	45327837	0.1703	10	137	0.3079	445011	0.7635	0.9798	0.9727	0.9958	0.9972	235681	0.21	0.4583	0.4322	0.5107	0.1328	0.2114	0.1959	SHCBP1,VPS35,ORC6L,MYLK3,C16orf87,GPT2,DNAJA2	45171968-45212812,45251089-45280645,45281058-45289807,45293694-45339722,45393459-45422575,45475808-45522699,45546774-45565126	0.147	0.3416	0.3387
YRI	20	25383934	25917265	25535533	0.1702	6	258	0.4838	533331	1.0806	0.9983	0.9702	0.9841	0.9784	443614	0.08	0.2828	0.1102	1.0233	0.3047	2.0427	0.3099	NLP,NANP,ZNF337	25381337-25514153,25543000-25552614,25602850-25625469	0.3067	0.3294	0.3021
YRI	5	45587492	45757044	45674386	0.1702	14	71	0.4188	169552	0.249	0.9942	0.9952	0.9887	0.9979	772448	0.05	0.2236	0.1102	0.112	0.0882	0.1769	0.1291	HCN1	45295108-45731977	0.1249	0.1264	0.2103
YRI	16	71343892	71509972	71375083	0.1697	11	172	1.0356	166080	0.285	0.9795	0.98	0.7353	0.616	527793	0.08	0.2828	0.1441	1.5546	0.3093	1.1392	0.1832	ZFHX3	71374286-71639775	0.2326	0.1622	0.1967
YRI	16	46732736	47006529	46822276	0.1689	12	158	0.5771	273793	0.4698	0.9792	0.9675	1	0.9967	114840	0.33	0.5745	0.5254	0.8222	1.0939	0.47	0.5986	ABCC12,ABCC11,LONP2,SIAH1	46674384-46738182,46758322-46826589,46835711-46944908,46951946-46976730	0.06	0.3197	0.3017
YRI	20	34393317	34653800	34472555	0.1684	7	131	0.5029	260483	0.4842	0.9977	0.8802	0.8659	0.8951	507060	0.06	0.2449	0.0847	0.6222	0.7842	0.8114	1.1811	DLGAP4,MYL9,TGIF2	34357716-34590454,34603310-34611640,34635423-34655766	0.0883	0.0676	0.0665
YRI	12	33478424	33628075	33588363	0.1684	5	90	0.6014	149651	0.2563	0.9962	0.9838	0.9984	1	1226141	0.04	0.2	0.178	0.3461	0.2905	0.5449	0.3891	SYT10	33419614-33484021	0.3107	0.0914	0.0997
YRI	11	54586880	54890034	54847636	0.1683	17	68	0.2243	303154	0.352	0.9734	0.9016	0.9481	0.9779	792569	0.08	0.2828	0.2034	3.995	0.4848	2.2468	0.3779	TRIM48,OR4A16	54786233-54795171,54867252-54868239	0.046	0.0941	0.1373
YRI	6	48162352	48379290	48297044	0.168	4	184	0.8482	216938	0.3134	0.9901	0.8582	0.9508	0.9793	78068	0.4	0.6325	0.5508	0.2748	0.1249	0.3766	0.1398	no overlapping gene symbols	none	0.0673	0.0906	0.1018
YRI	7	65957914	66175035	66029615	0.1679	6	104	0.479	217121	0.247	0.9969	0.9881	0.8202	0.8889	954053	0.09	0.3	0.2119	1.1262	1.5545	0.8846	1.5627	C7orf42,SBDS,TYW1	66023637-66060973,66090124-66098023,66099251-66341933	0.0387	0.1353	0.2874
YRI	20	29356685	29753485	29666723	0.1679	8	258	0.6502	396800	0.7375	0.9975	0.9396	0.9865	0.9955	116318	0.29	0.5385	0.5085	0.4005	0.4912	0.3431	0.2918	DEFB116,DEFB118,DEFB119,DEFB121,DEFB123,DEFB124,REM1,HM13,ID1,COX4I2,BCL2L1	29354675-29360049,29420088-29424825,29440431-29442067,29456360-29457651,29492071-29501721,29516969-29524477,29526765-29536369,29565901-29621031,29656752-29657974,29689351-29696461,29715921-29774317	0.4165	0.5684	0.5711
YRI	13	55083615	55342530	55154628	0.1678	5	241	0.9308	258915	0.3568	0.993	0.9627	0.9626	0.9754	459386	0.09	0.3	0.1525	0.6449	0.5436	0.3849	0.33	no overlapping gene symbols	none	0.0717	0.2046	0.2299
YRI	14	66757605	67039563	66884273	0.1674	3	197	0.6987	281958	0.4063	0.9944	0.9941	0.9813	0.9937	889945	0.05	0.2236	0.2119	1.0777	0.2057	1.1405	0.1462	FAM71D,MPP5,ATP6V1D,EIF2S1,PLEK2,C14orf83	66725898-66765020,66777773-66872289,66874341-66896344,66896786-66922986,66923452-66948581,67006735-67051774	0.384	0.0929	0.0568
YRI	16	45869072	46653396	46450125	0.1674	13	277	0.3532	784324	1.3457	0.9786	0.9924	0.9983	1	116487	0.32	0.5657	0.5593	0.5543	0.373	0.2663	0.182	ITFG1,PHKB	45746798-46052516,46052710-46292935	0.1866	0.2358	0.287
YRI	21	29514563	29865858	29648644	0.1674	1	270	0.7686	351295	0.7304	1	0.9827	0.983	0.9876	195119	0.19	0.4359	0.4746	0.9341	0.3686	0.998	0.3144	BACH1,GRIK1	29593090-29640340,29847736-30234153	0.2502	0.2363	0.2416
YRI	1	49081733	49573279	49218570	0.1673	5	403	0.8199	491546	0.6147	0.9954	0.9976	0.9621	0.9612	1011275	0.07	0.2646	0.1441	0.2066	0.2267	0.205	0.2247	AGBL4	48771113-50262213	0.1582	0.2615	0.2255
YRI	15	39602941	40083168	39745774	0.1671	10	340	0.708	480227	0.7928	0.9819	0.848	0.9294	0.9609	243463	0.15	0.3873	0.1695	0.9636	0.2836	0.8829	0.405	RPAP1,TYRO3,MGA,MAPKBP1,JMJD7-PLA2G4B,SPTBN5,EHD4,PLA2G4E	39596666-39623756,39638523-39658818,39739901-39849433,39853923-39907345,39907574-39927638,39927635-39973567,39978930-40052034,40063243-40089737	0.1637	0.2966	0.3547
YRI	1	73022284	73517646	73306871	0.1665	6	412	0.8317	495362	0.6195	0.9954	0.9904	0.9964	0.9958	522479	0.11	0.3317	0.1695	0.3455	0.3108	0.5399	0.4399	no overlapping gene symbols	none	0.2755	0.1061	0.1324
YRI	6	57813972	58257388	58048730	0.1663	5	149	0.336	443416	0.6405	0.99	0.9139	0.97	0.9742	194536	0.2	0.4472	0.4153	0.4565	0.4913	0.3104	0.3385	no overlapping gene symbols	none	0.0831	0.1969	0.2542
YRI	3	96846421	97308169	97126924	0.1663	14	362	0.784	461748	0.5054	0.9867	0.989	0.8979	0.9481	2284189	0.02	0.1414	0.0339	0.3441	0.3756	0.4775	0.4868	no overlapping gene symbols	none	0.196	0.1743	0.2023
YRI	10	37675828	37755743	37703406	0.166	6	66	0.8259	79915	0.1322	0.9932	0.9733	0.927	0.9687	1268373	0.03	0.1732	0.0508	0.3078	0.1201	0.2316	0.147	no overlapping gene symbols	none	0.0513	0.0311	0.0437
YRI	9	99665014	99945479	99716921	0.1654	4	204	0.7274	280465	0.3858	0.9975	0.7362	0.8509	0.8236	172515	0.42	0.6481	0.5847	1.0508	0.4065	1.1275	0.4985	C9orf156,HEMGN,ANP32B,NANS,TRIM14,CORO2A	99706592-99724673,99728893-99740347,99785309-99818045,99858502-99885178,99871392-99921309,99926296-99994743	0.153	0.2982	0.2948
YRI	9	93949817	94081457	94048235	0.1654	5	95	0.7217	131640	0.1811	0.9974	0.9886	0.8881	0.862	604309	0.11	0.3317	0.2373	1.1562	0.2518	1.0902	0.1775	IARS	94012445-94095859	0.1562	0.4033	0.2997
YRI	15	47554260	47700122	47606569	0.1653	11	75	0.5142	145862	0.2408	0.9816	0.84	0.9512	0.9648	585074	0.09	0.3	0.2203	0.1203	0.0955	0.0831	0.0976	C15orf33,FGF7	47407883-47700410,47502750-47566815	0.1376	0.1493	0.1537
YRI	15	47700122	47831499	47740756	0.1651	12	132	1.0047	131377	0.2169	0.9815	0.8309	0.9528	0.9653	585074	0.09	0.3	0.2203	0.698	0.0696	0.7694	0.0515	C15orf33,DTWD1	47407883-47700410,47700587-47723154	0.2013	0.134	0.144
YRI	9	126804306	127001858	126948890	0.1648	6	120	0.6074	197552	0.2717	0.9973	0.9887	0.8527	0.6746	292798	0.13	0.3606	0.2119	0.2671	0.2219	0.2965	0.2035	C9orf126,PPP6C	126754887-126945596,126948672-126992039	0.06	0.0535	0.0442
YRI	2	198086791	198696632	198351876	0.1638	9	311	0.51	609841	0.628	0.9946	0.9866	0.9486	0.9454	222039	0.28	0.5292	0.5085	0.3851	0.1558	0.5181	0.2531	MOBKL3,RFTN2,MARS2,BOLL,PLCL1	198089015-198125760,198143771-198248829,198278331-198281359,198299847-198359183,198377777-198721365	0.0788	0.187	0.2854
YRI	3	96584697	96846421	96671098	0.1637	15	344	1.3144	261724	0.2864	0.9855	0.9906	0.9213	0.9545	2284189	0.02	0.1414	0.0339	0.3425	0.3021	0.4307	0.3226	no overlapping gene symbols	none	0.1239	0.1654	0.0996
YRI	13	57191535	57328227	57300480	0.1636	6	125	0.9145	136692	0.1884	0.9926	0.987	0.8472	0.9364	554982	0.07	0.2646	0.1186	0.3468	0.202	0.4519	0.2578	PCDH17	57103789-57201066	0.1039	0.087	0.0967
YRI	13	51813711	52299354	51904059	0.1634	7	199	0.4098	485643	0.6692	0.9926	0.949	0.95	0.9121	597698	0.12	0.3464	0.2288	0.7424	0.1643	0.6892	0.3068	THSD1,VPS36,CKAP2,HNRNPA1L2,SUGT1,LECT1	51849303-51878321,51884737-51922764,51927495-51948764,52089605-52115920,52125001-52160434,52175399-52211948	0.0625	0.1464	0.1268
YRI	9	101513263	101936965	101791313	0.1634	7	200	0.472	423702	0.5828	0.9972	0.9398	0.9992	0.9991	557223	0.09	0.3	0.1441	0.2402	0.1684	0.1469	0.1164	NR4A3,STX17,ERP44,INVS	101628832-101668994,101708735-101776639,101781283-101901151,101901331-102103247	0.1538	0.1497	0.1584
YRI	5	60117053	60656013	60444834	0.1631	15	462	0.8572	538960	0.5843	0.9932	0.9447	0.9839	0.98	340006	0.2	0.4472	0.2203	0.3066	0.2744	0.3124	0.2895	ELOVL7,ERCC8,NDUFAF2,C5orf43	60083372-60175858,60205414-60276662,60276712-60484621,60489292-60494059	0.061	0.3308	0.2763
YRI	2	96896530	97380254	97010172	0.1626	10	146	0.3018	483724	0.4981	0.9946	0.9789	0.9365	0.9792	2261809	0.03	0.1732	0.0339	0.8707	0.849	1.2199	1.0539	SEMA4C,FAM178B,FAHD2B,ANKRD36,UNQ2430,KIAA1641	96889199-96899462,96905345-97016028,97113049-97124309,97143080-97148109,97143080-97216865,97242626-97277626	0.4681	0.1847	0.2272
YRI	6	48937777	49210145	49115961	0.1626	6	264	0.9693	272368	0.3934	0.9899	0.9555	0.9849	0.9866	340961	0.11	0.3317	0.1525	0.3112	0.2892	0.4095	0.3474	no overlapping gene symbols	none	0.0669	0.0415	0.0548
YRI	15	72449440	72869605	72551844	0.1618	13	190	0.4522	420165	0.6937	0.981	0.9599	0.763	0.8769	279685	0.16	0.4	0.2542	0.2982	0.0825	0.2044	0.0333	SEMA7A,UBL7,ARID3B,CLK3,EDC3,CYP1A1,CYP1A2,CSK	72489375-72513329,72525370-72540582,72620600-72677525,72694893-72709595,72709951-72775413,72798935-72804930,72828236-72835994,72861477-72882592	0.2792	0.039	0.034
YRI	14	59521523	59837072	59634417	0.1613	4	248	0.7859	315549	0.4547	0.9924	0.989	0.9709	0.9589	453870	0.08	0.2828	0.2458	0.5541	0.204	0.3402	0.1412	C14orf135,DHRS7,PPM1A	59628381-59671285,59681251-59701857,59782222-59835559	0.324	0.1037	0.0982
YRI	12	28156014	28605769	28472369	0.1609	6	436	0.9694	449755	0.7703	0.9956	0.8813	0.9827	0.9438	381951	0.16	0.4	0.3051	0.2535	0.2302	0.2803	0.204	CCDC91	28301401-28594366	0.1867	0.1535	0.1808
YRI	22	39655751	39858708	39773021	0.1607	9	102	0.5026	202957	0.478	0.9776	0.9722	0.9975	0.9993	167873	0.15	0.3873	0.1864	0.5083	0.6896	0.5438	0.7771	RBX1,EP300	39677330-39698614,39818559-39906027	0.1398	0.1613	0.2324
YRI	7	56192129	56455135	56286503	0.1606	7	114	0.4335	263006	0.3571	0.9961	0.9476	0.8922	0.9381	520551	0.1	0.3162	0.1356	0.711	0.7966	0.485	0.5688	no overlapping gene symbols	none	0.2184	0.0923	0.0699
YRI	2	193511948	193776979	193603763	0.16	11	177	0.6678	265031	0.2729	0.9943	0.9688	0.8898	0.944	362912	0.14	0.3742	0.339	0.222	0.113	0.259	0.197	no overlapping gene symbols	none	0.1928	0.2028	0.1136
YRI	10	32911811	33370675	33210957	0.1599	7	371	0.8085	458864	0.7592	0.9928	0.9793	0.9158	0.9822	510218	0.11	0.3317	0.1949	0.3544	0.2323	0.2845	0.1553	C10orf68,ITGB1	32896603-33211798,33229251-33287299	0.2564	0.1618	0.173
YRI	6	63967861	64044694	63989860	0.1596	7	102	1.3276	76833	0.0791	0.9896	0.9166	0.7963	0.7626	1566398	0.03	0.1732	0.1102	0.3004	0.2052	0.2241	0.1669	no overlapping gene symbols	none	0.0434	0.0258	0.0419
YRI	10	104454647	104814377	104743665	0.1596	8	298	0.8284	359730	0.4303	0.9928	0.9228	0.808	0.8942	347251	0.16	0.4	0.4492	0.3577	0.298	0.258	0.1518	ARL3,SFXN2,C10orf26,CYP17A1,C10orf32,AS3MT,CNNM2	104423477-104464180,104464287-104488933,104493716-104566011,104580277-104587280,104604008-104613960,104619199-104651645,104668103-104828230	0.0502	0.0936	0.0498
YRI	1	195498434	196064939	195849432	0.1596	7	440	0.7767	566505	0.7564	0.9945	0.9745	0.9645	0.9546	451863	0.11	0.3317	0.1525	0.4795	0.2489	0.4441	0.2869	CRB1,C1orf218,DENND1B	195504030-195714208,195745394-195819006,195788007-196011179	0.1743	0.1826	0.1806
YRI	8	47284338	47969712	47689419	0.1595	3	298	0.4348	685374	0.729	0.9982	1	0.992	0.991	437514	0.13	0.3606	0.3559	0.4012	0.3759	0.3457	0.2823	no overlapping gene symbols	none	0.4355	0.4669	0.3903
YRI	5	42506774	42897326	42784046	0.1592	16	312	0.7989	390552	0.5735	0.9925	0.9756	0.9889	0.9945	71095	0.39	0.6245	0.5085	0.7095	0.262	0.6041	0.2862	GHR,Chr5_400,SEPP1	42459782-42757683,42792686-42838216,42835738-42847781	0.0958	0.2352	0.2758
YRI	16	65148073	65701796	65350727	0.1591	14	245	0.4425	553723	0.9501	0.9761	0.9992	0.9774	0.9823	154097	0.23	0.4796	0.3814	0.3484	0.3162	0.3077	0.2754	CKLF,CMTM1,CMTM2,CMTM3,CMTM4,DYNC1LI2,CCDC79,NAE1,CA7,PDP2,CDH16,RRAD,FAM96B,CES2,CES3,CES8,CBFB,C16orf70	65143966-65157472,65157850-65170539,65170851-65179678,65195702-65205296,65206153-65288111,65312299-65343026,65358818-65392457,65394281-65422380,65435782-65445550,65471936-65479356,65499525-65510267,65513082-65516940,65523466-65525804,65525847-65536495,65552638-65566553,65580133-65601160,65620550-65692459,65701415-65739943	0.2275	0.2705	0.2926
YRI	3	83925314	84997820	84635281	0.1587	16	882	0.8224	1072506	1.3079	0.9828	0.9769	0.9816	0.9917	1892608	0.02	0.1414	0.0254	0.3803	0.2839	0.3952	0.3016	no overlapping gene symbols	none	0.1842	0.2752	0.208
YRI	6	48379290	48747603	48389176	0.1584	8	450	1.2218	368313	0.532	0.9894	0.9403	0.984	0.9884	325397	0.11	0.3317	0.0763	0.688	1.3547	0.6079	1.0869	no overlapping gene symbols	none	0.1654	0.3249	0.3665
YRI	1	50055241	50482144	50226447	0.1581	8	227	0.5317	426903	0.5339	0.9942	0.9966	0.9694	0.9753	1055395	0.07	0.2646	0.1441	0.3159	0.1718	0.3126	0.1338	AGBL4,ELAVL4	48771113-50262213,50347224-50439643	0.1823	0.1973	0.1511
YRI	13	57518765	57625634	57528652	0.1579	8	175	1.6375	106869	0.1473	0.9913	0.9914	0.8754	0.9421	678100	0.05	0.2236	0.0593	0.7306	0.4961	0.603	0.4032	no overlapping gene symbols	none	0.129	0.1321	0.1817
YRI	3	45969514	46505494	46241730	0.1576	17	444	0.8284	535980	0.6536	0.9824	0.8302	0.7444	0.7887	557642	0.11	0.3317	0.2542	0.4426	0.3452	0.3504	0.3251	FYCO1,XCR1,CCR1,CCR3,CCR2,CCR5,CCRL2,LTF	45934398-46012311,46037294-46043983,46218203-46224836,46258691-46283166,46370238-46377429,46386636-46392701,46423657-46426018,46452499-46481399	0.174	0.2688	0.2746
YRI	20	33561804	33796429	33682894	0.1566	9	185	0.7885	234625	0.4361	0.9941	0.999	0.9989	1	499328	0.05	0.2236	0.161	0.3388	0.2593	0.4018	0.2539	CEP250,C20orf173,ERGIC3,FER1L4,FER1L4,FER1L4,SPAG4,CPNE1,RBM12,NFS1,ROMO1,RBM39	33506563-33563217,33574427-33580895,33593191-33608819,33609921-33613137,33615035-33636612,33643314-33653602,33667222-33672379,33677379-33716262,33700292-33716262,33720024-33750688,33750645-33752316,33754944-33793607	0.1086	0.1506	0.1325
YRI	15	75330352	75521316	75395802	0.1561	14	83	0.4346	190964	0.3153	0.9792	0.9617	0.9819	0.8663	164267	0.3	0.5477	0.5508	0.0953	0.1072	0.1602	0.1482	SGK269,HMG20A	75187525-75364388,75500297-75565000	0.2019	0.0896	0.0716
YRI	4	47846209	47967964	47946673	0.1559	9	156	1.2813	121755	0.1743	0.9958	0.624	0.7666	0.8275	810456	0.06	0.2449	0.2373	0.9291	0.6358	1.1347	0.7065	TEC	47832556-47966571	0.15	0.1268	0.1149
YRI	2	72905781	73025953	72935299	0.1559	12	107	0.8904	120172	0.1528	0.9939	0.9923	0.9984	0.9982	467725	0.11	0.3317	0.3475	0.8844	0.4606	0.9352	0.2777	EXOC6B,SPR,EMX1,SFXN5	72259951-72906685,72968019-72972797,72996896-73015528,73022672-73152473	0.3101	0.589	0.5837
YRI	16	65701796	66354635	65971943	0.1559	15	231	0.3538	652839	1.1201	0.9747	1	0.9914	0.9963	616778	0.07	0.2646	0.1356	0.9085	1.0543	0.2348	0.1867	C16orf70,B3GNT9,BC007896,TRADD,FBXL8,HSF4,NOL3,KIAA0895L,EXOC3L,E2F4,ELMO3,LRRC29,TMEM208,FHOD1,SLC9A5,PLEKHG4,KCTD19,LRRC36,TPPP3,ZDHHC1,HSD11B2,ATP6V0D1,AGRP,FAM65A,CTCF,RLTPR,ACD,PARD6A,C16orf48,C16orf86,GFOD2,RANBP10	65701415-65739943,65739505-65742403,65740619-65742368,65745589-65751313,65751391-65755578,65754251-65761349,65765370-65767127,65767005-65775444,65775769-65781608,65783568-65790322,65790528-65795428,65798542-65818402,65818516-65820683,65820792-65838926,65840355-65863595,65870550-65880904,65880893-65918162,65918247-65976602,65981212-65984922,65985828-66007878,66022536-66028955,66029417-66072590,660…	0.5447	0.5811	0.593
YRI	8	38071257	38501041	38261372	0.1558	4	160	0.3723	429784	0.6388	0.9977	0.8945	0.8145	0.7871	148523	0.49	0.7	0.8136	0.6952	0.5427	0.7351	0.4108	ASH2L,STAR,LSM1,BAG4,DDHD2,PPAPDC1B,WHSC1L1,LETM2,FGFR1,FLJ43582	38082167-38116385,38119374-38127757,38140014-38153183,38153262-38187694,38208263-38238143,38239806-38245895,38251717-38358947,38363176-38385218,38387812-38445509,38487508-38505337	0.0643	0.126	0.1283
YRI	21	39371893	39701160	39567607	0.1555	2	309	0.9384	329267	0.6846	0.999	0.9029	0.9602	0.9755	192085	0.24	0.4899	0.2373	1.1146	0.2951	1.3073	0.3035	PSMG1,BRWD1,HMGN1,WRB,LCA5L	39469253-39477310,39479273-39607426,39636110-39642917,39674139-39691486,39699639-39737997	0.0206	0.1259	0.1948
YRI	1	195204159	195498434	195287812	0.1549	9	223	0.7578	294275	0.3929	0.9935	0.974	0.9538	0.938	735609	0.06	0.2449	0.0508	0.3344	0.2689	0.379	0.3236	CFHR5,F13B,ASPM,ZBTB41	195213289-195245426,195274943-195303020,195319996-195382287,195389436-195436295	0.4925	0.6165	0.6014
YRI	5	45757044	45828510	45785451	0.1548	17	57	0.7976	71466	0.1049	0.9912	0.9959	0.9887	0.9964	597953	0.07	0.2646	0.1441	0.199	0.2415	0.228	0.3471	no overlapping gene symbols	none	0.092	0.0429	0.1028
YRI	9	127224093	127884913	127668995	0.1546	8	583	0.8822	660820	0.909	0.9956	0.9705	0.7642	0.5169	476931	0.09	0.3	0.161	0.7045	0.3538	0.8038	0.3362	MAPKAP1,PBX3	127239493-127509334,127549486-127769476	0.1815	0.15	0.1508
YRI	1	194634563	195204159	194787672	0.1546	10	392	0.6882	569596	0.7606	0.9935	0.9735	0.959	0.921	802430	0.06	0.2449	0.0508	0.405	0.3468	0.4183	0.4113	KCNT2,CFH,CFHR1,CFHR4,CFHR2	194461535-194844122,194887630-194983257,195055483-195067942,195123834-195154386,195179556-195194979	0.3182	0.3315	0.3582
YRI	14	47698904	47994398	47917533	0.1546	5	231	0.7817	295494	0.4258	0.9914	0.7747	0.9048	0.8769	169409	0.29	0.5385	0.4746	0.3602	0.428	0.4041	0.5061	no overlapping gene symbols	none	0.0197	0.082	0.1057
YRI	20	13979715	14365197	14082369	0.1545	10	291	0.7549	385482	0.781	0.9926	0.96	0.9177	0.953	252370	0.11	0.3317	0.0932	0.466	0.4057	0.6141	0.5029	MACROD2,FLRT3	13924145-15981841,14252642-14266270	0.16	0.0728	0.0577
YRI	9	127001858	127224093	127142427	0.1545	9	151	0.6795	222235	0.3057	0.9956	0.9925	0.8061	0.7337	292798	0.13	0.3606	0.2119	0.3669	0.1942	0.5041	0.2877	RABEPK,HSPA5,GAPVD1	127002879-127036259,127036952-127043430,127063931-127167111	0.217	0.1739	0.1398
YRI	3	84997820	85151977	85122727	0.1544	18	137	0.8887	154157	0.188	0.9811	0.934	0.9612	0.9671	1358264	0.03	0.1732	0.0508	0.3521	0.2964	0.4512	0.3027	no overlapping gene symbols	none	0.1984	0.2235	0.1834
YRI	5	42897326	43252876	43042248	0.1543	18	290	0.8156	355550	0.5221	0.9911	0.954	0.9949	0.9887	190674	0.15	0.3873	0.2627	0.4577	0.3422	0.4105	0.346	C5orf39,ZNF131,MGC42105	43074938-43076098,43157398-43211580,43228083-43316709	0.1472	0.2127	0.1754
YRI	15	40203270	40505740	40281423	0.1543	15	379	1.253	302470	0.4994	0.9789	0.9868	0.9379	0.9699	1751392	0.02	0.1414	0.0339	0.8312	0.2306	0.6199	0.1993	PLA2G4F,VPS39,TMEM87A,GANC,CAPN3,ZFP106	40220688-40236102,40238190-40287794,40290017-40353047,40353657-40433156,40438989-40491807,40492312-40537022	0.3564	0.247	0.2541
YRI	13	54543117	55020740	54828263	0.1541	9	547	1.1453	477623	0.6581	0.9888	0.9677	0.9764	0.9556	697038	0.09	0.3	0.1017	0.2652	0.2282	0.2794	0.2513	no overlapping gene symbols	none	0.2125	0.1926	0.1996
YRI	11	55478108	55552294	55486327	0.1539	18	115	1.5502	74186	0.0861	0.9676	0.9401	0.9621	0.9709	1955504	0.03	0.1732	0.0254	0.386	0.4176	0.4043	0.5382	OR10AG1,OR5F1	55491609-55492515,55517732-55518677	0.083	0.1341	0.1346
YRI	10	75346470	76244143	75856858	0.1532	9	555	0.6183	897673	1.0738	0.9916	0.9953	0.9935	1	534714	0.1	0.3162	0.1186	0.434	0.1725	0.5209	0.2722	PLAU,VCL,AP3M1,ADK	75340895-75347261,75427877-75549920,75550020-75580832,75580970-76139066	0.2434	0.1313	0.1092
YRI	18	50052045	50714611	50148411	0.1529	1	541	0.8165	662566	0.9246	1	0.9864	0.9914	0.9997	187797	0.26	0.5099	0.4237	0.4213	0.2844	0.5067	0.3504	POLI,STARD6,C18orf54,C18orf26,RAB27B	50049846-50078602,50105059-50134941,50140894-50162402,50409387-50417722,50646837-50708209	0.2658	0.305	0.3184
YRI	15	49572737	49746722	49685350	0.1528	16	112	0.6437	173985	0.2872	0.9782	0.8958	0.9128	0.9468	288313	0.1	0.3162	0.1271	0.1581	0.1522	0.0895	0.0734	DMXL2	49527230-49702259	0.0889	0.0223	0.0229
YRI	1	118494812	118597634	118541540	0.1526	11	104	1.0115	102822	0.1286	0.993	0.8549	0.8336	0.8812	1720111	0.03	0.1732	0.0169	0.342	0.4834	0.5021	0.8038	SPAG17	118297810-118529357	0.147	0.0825	0.0865
YRI	8	113729666	114094252	113968430	0.1516	5	335	0.9189	364586	0.3878	0.9972	0.8588	0.9218	0.981	189366	0.23	0.4796	0.4153	0.3373	0.2732	0.3755	0.2801	CSMD3	113304332-114518418	0.1533	0.0502	0.0696
YRI	3	83762436	83925314	83862096	0.1515	19	98	0.6017	162878	0.1986	0.9797	0.8503	0.8495	0.9753	1892608	0.02	0.1414	0.0254	0.3034	0.3475	0.373	0.4283	no overlapping gene symbols	none	0.2494	0.3876	0.2737
YRI	2	23691653	24400046	23780163	0.1514	13	445	0.6282	708393	0.9009	0.9931	0.8687	0.954	0.9842	399627	0.17	0.4123	0.2542	0.6241	0.3139	0.5647	0.2793	FLJ14106,ATAD2B,UBXN2A,LOC388931,C2orf44,FKBP1B,SF3B14,BC029459,TP53I3,PFN4,C2orf84,ITSN2	23638526-23774318,23825037-24003438,24016879-24077197,24086456-24100645,24105749-24123727,24126131-24140054,24143957-24152818,24153231-24246011,24153808-24161232,24191747-24199655,24251475-24268071,24279238-24436881	0.0625	0.1654	0.2346
YRI	6	45182370	45336040	45249419	0.1512	9	129	0.8395	153670	0.222	0.9885	0.9675	0.9602	0.9592	568797	0.1	0.3162	0.161	0.238	0.197	0.3278	0.2648	SUPT3H	44904447-45453648	0.0968	0.0599	0.0679
YRI	20	39006792	39474016	39323144	0.151	11	281	0.6014	467224	0.8684	0.9897	0.962	0.9284	0.8707	387270	0.09	0.3	0.1949	0.7045	0.2504	0.5195	0.2852	CR593014,TOP1,PLCG1,ZHX3,LPIN3,EMILIN3,CHD6	39042766-39087429,39090875-39186540,39199574-39237771,39240502-39362153,39402973-39422636,39422019-39428912,39464583-39680547	0.1839	0.2889	0.2413
YRI	5	28893314	29457944	29088590	0.1507	19	676	1.1972	564630	0.8291	0.9899	0.8892	0.98	0.9673	312853	0.13	0.3606	0.2119	0.529	0.4392	0.6116	0.4768	no overlapping gene symbols	none	0.0721	0.4043	0.4051
YRI	2	81436137	82084821	81678941	0.1501	14	712	1.0976	648684	0.825	0.9928	0.9562	0.992	0.9752	124262	0.27	0.5196	0.2966	0.7471	0.7058	0.5224	0.4504	no overlapping gene symbols	none	0.1089	0.262	0.264
YRI	7	69104250	69551036	69166695	0.1499	8	241	0.5394	446786	0.5082	0.9952	0.9797	0.9768	0.8977	693152	0.12	0.3464	0.2288	0.3101	0.2134	0.2828	0.1864	AUTS2	68701840-69895821	0.0954	0.0091	0.0315
YRI	6	49210145	49394299	49275012	0.1497	10	218	1.1838	184154	0.266	0.9884	0.9075	0.977	0.9803	337867	0.1	0.3162	0.1525	0.2899	0.3501	0.3045	0.3742	no overlapping gene symbols	none	0.0812	0.0684	0.0537
YRI	13	86174142	86435138	86241381	0.1496	10	224	0.8583	260996	0.3596	0.9864	0.9452	0.9768	0.977	522680	0.08	0.2828	0.2119	0.233	0.2369	0.2543	0.2037	no overlapping gene symbols	none	0.0219	0.0738	0.1582
YRI	8	113329081	113501942	113448499	0.1496	6	205	1.1859	172861	0.1839	0.9971	0.9443	0.9573	0.9731	592629	0.08	0.2828	0.178	0.2977	0.3703	0.3976	0.4944	CSMD3	113304332-114518418	0.1776	0.2673	0.2844
YRI	9	101936965	102001933	101976326	0.1494	10	51	0.785	64968	0.0894	0.9943	0.9388	0.9997	0.9991	551056	0.08	0.2828	0.1017	0.1353	0.1566	0.0779	0.0008	INVS	101901331-102103247	0.3702	0.4447	0.4721
YRI	7	118469433	118773590	118704022	0.1492	9	177	0.5819	304157	0.346	0.9951	0.9998	0.9739	0.9597	588833	0.1	0.3162	0.178	0.1801	0.2091	0.2797	0.2564	no overlapping gene symbols	none	0.2137	0.3189	0.2889
YRI	18	12407905	12751498	12613595	0.1492	2	207	0.6025	343593	1.0867	0.9995	0.8151	0.9843	0.979	57714	0.43	0.6557	0.6864	0.7425	0.3115	0.8339	0.351	SLMO1,SPIRE1,CEP76,PSMG2	12397927-12422234,12436510-12647912,12662630-12692703,12693063-12715739	0.1187	0.1577	0.1509
YRI	11	37793512	38342915	38318958	0.1491	19	794	1.4452	549403	0.745	0.9653	0.9874	0.9943	0.9835	1304856	0.03	0.1732	0.0339	0.7695	0.9132	0.5635	0.4153	no overlapping gene symbols	none	0.3228	0.3095	0.3614
YRI	11	17052141	17434664	17202938	0.149	20	254	0.664	382523	0.5187	0.9653	0.7972	0.8174	0.7931	233865	0.24	0.4899	0.3983	0.8702	0.2333	0.4518	0.213	RPS13,PIK3C2A,NUCB2,DKFZp686I21167,KCNJ11,ABCC8	17052514-17055796,17064699-17147929,17254861-17309646,17329892-17355444,17363371-17366782,17371007-17455025	0.1378	0.2071	0.1722
YRI	15	75521316	75740975	75590715	0.1489	17	241	1.0972	219659	0.3626	0.9758	0.9505	0.9808	0.8612	383926	0.09	0.3	0.161	0.6666	0.5366	1.2868	1.0971	HMG20A,LINGO1,BC042092	75500297-75565000,75692423-75711764,75721160-75728634	0.1302	0.0354	0.0424
YRI	3	86090853	86248533	86133516	0.1489	20	138	0.8752	157680	0.1923	0.9779	0.9111	0.8421	0.9342	357621	0.11	0.3317	0.1186	0.3633	0.3111	0.3861	0.3468	CADM2	85858321-86200640	0.1749	0.0785	0.06
YRI	6	57526807	57813972	57748295	0.1487	11	174	0.6059	287165	0.4148	0.9883	0.7397	0.9754	0.9813	1614086	0.02	0.1414	0.0085	4.2439	3.8014	3.7121	2.3615	PRIM2	57290380-57621335	0.1317	0.2254	0.3607
YRI	13	55421384	55890165	55542579	0.1485	11	408	0.8703	468781	0.6459	0.9856	0.998	0.978	0.9762	311477	0.1	0.3162	0.2458	0.2483	0.2471	0.28	0.2566	no overlapping gene symbols	none	0.2483	0.2695	0.248
YRI	13	57844759	57961649	57917539	0.1484	12	120	1.0266	116890	0.1611	0.9855	0.93	0.8709	0.888	186331	0.2	0.4472	0.3051	0.3106	0.3377	0.1876	0.203	no overlapping gene symbols	none	0.0975	0.153	0.1797
YRI	5	28709627	28893314	28826076	0.1484	20	201	1.0943	183687	0.2697	0.989	0.8495	0.9681	0.944	491739	0.08	0.2828	0.1695	0.7588	0.4926	0.8994	0.3918	no overlapping gene symbols	none	0.1122	0.2611	0.2073
YRI	1	194396815	194634563	194501974	0.1482	12	136	0.572	237748	0.3175	0.9915	0.9689	0.9081	0.9214	1005544	0.04	0.2	0.0085	0.8348	0.1986	0.7068	0.2323	KCNT2	194461535-194844122	0.3228	0.3869	0.4969
YRI	20	21729625	21900054	21801193	0.1481	12	175	1.0268	170429	0.3453	0.9882	0.9916	0.9594	0.9487	328675	0.08	0.2828	0.0932	0.1801	0.1075	0.2671	0.1498	no overlapping gene symbols	none	0.055	0.0711	0.0867
YRI	7	56455135	56711014	56573973	0.1476	10	198	0.7738	255879	0.3474	0.995	0.9341	0.8912	0.963	222169	0.18	0.4243	0.2288	0.8029	1.2886	0.8314	1.3148	no overlapping gene symbols	none	0.0928	0.2523	0.2755
YRI	5	44185688	44514499	44221387	0.1474	21	313	0.9519	328811	0.4828	0.9885	0.969	0.9979	0.9941	109843	0.29	0.5385	0.4492	0.3467	0.2354	0.3996	0.2317	FGF10	44340853-44424541	0.2254	0.1141	0.1002
YRI	4	39225506	39519509	39336338	0.1474	10	152	0.517	294003	0.4208	0.9938	0.6448	0.8509	0.6759	130234	0.32	0.5657	0.3136	0.8265	0.6635	0.7831	0.7133	C4orf34,UBE2K,PDS5A	39228940-39316876,39376058-39460805,39500877-39655878	0.2259	0.1802	0.2424
YRI	11	39014054	39315662	39113301	0.1472	21	443	1.4688	301608	0.409	0.9647	0.9735	0.9135	0.9134	176126	0.17	0.4123	0.3305	0.4099	0.3599	0.322	0.2692	no overlapping gene symbols	none	0.1748	0.1086	0.0817
YRI	4	128653784	129508755	129267320	0.1468	11	344	0.4024	854971	0.91	0.9937	0.9869	0.9675	0.9121	302514	0.19	0.4359	0.1949	0.2601	0.2764	0.32	0.3017	INTU,SLC25A31,HSPA4L,PLK4,MFSD8,C4orf29,LARP2,PGRMC2	128773569-128857380,128871023-128914897,128922902-128973976,129021494-129039802,129061026-129106554,129105910-129171905,129201952-129351739,129410746-129428398	0.0922	0.1233	0.1229
YRI	17	42728454	43250570	42858345	0.1462	7	227	0.4348	522116	0.7836	0.992	0.9449	0.786	0.8676	212807	0.23	0.4796	0.3983	0.715	0.3042	0.3903	0.2986	ITGB3,C17orf57,NPEPPS,KPNB1,TBKBP1,TBX21,OSBPL7	42686206-42745076,42756348-42873676,42963442-43055641,43082273-43116003,43127628-43144415,43165608-43178484,43239731-43254146	0.0794	0.1267	0.127
YRI	20	25917265	26257256	26126568	0.1462	13	95	0.2794	339991	0.6889	0.9866	0.9568	0.9775	0.9641	834252	0.03	0.1732	0.0339	0.648	3.4639	0.8198	2.908	C20orf191	26032051-26042677	0.1728	0.2218	0.2722
YRI	2	200708592	200829476	200792519	0.1461	15	112	0.9265	120884	0.1245	0.9921	0.8875	0.4236	0.1861	171691	0.35	0.5916	0.4576	0.4629	0.5663	0.4022	0.594	no overlapping gene symbols	none	0.0332	0.1436	0.1832
YRI	4	45193764	45426373	45308426	0.1459	12	155	0.6664	232609	0.333	0.9937	0.9418	0.9821	0.9607	159398	0.29	0.5385	0.3051	0.7925	0.9856	0.5942	0.7184	no overlapping gene symbols	none	0.1204	0.1684	0.1709
YRI	7	55674317	56192129	56116904	0.1457	11	208	0.4017	517812	0.7031	0.9946	0.9302	0.8834	0.8973	518871	0.09	0.3	0.1356	1.0126	1.5351	1.0316	1.5796	FKBP9L,SEPT14,ZNF713,GBAS,PSPH,CCT6A,SUMF2,PHKG1,CHCHD2,PSPase	55716260-55739754,55828730-55897976,55947821-55975927,55999789-56035365,56046237-56086762,56086871-56099176,56099410-56115859,56116168-56128183,56136759-56141681,56149868-56151584	0.1438	0.0886	0.0818
YRI	10	37356579	37494403	37423602	0.1456	10	68	0.4934	137824	0.228	0.9894	0.9252	0.8891	0.9276	1520254	0.02	0.1414	0.0508	0.5551	0.5066	0.3706	0.3839	ANKRD30A	37454790-37561501	0.0236	0.0814	0.1607
YRI	13	55342530	55421384	55383119	0.1455	13	87	1.1033	78854	0.1087	0.9835	0.9802	0.9704	0.9556	757417	0.04	0.2	0.0678	0.2812	0.2766	0.3636	0.2825	no overlapping gene symbols	none	0.355	0.4171	0.3663
YRI	1	45885859	46277822	46077934	0.1453	13	215	0.5485	391963	0.4902	0.9905	0.9275	0.9561	0.9708	406193	0.13	0.3606	0.3475	0.1858	0.1879	0.1822	0.1704	GPBP1L1,TMEM69,IPP,MAST2	45865567-45899484,45926433-45932695,45936993-45984720,46041871-46274383	0.0472	0.0212	0.0651
YRI	5	36714422	37269194	37032105	0.1452	22	339	0.6111	554772	0.8146	0.9872	0.9951	0.9868	0.9946	956911	0.06	0.2449	0.0763	0.4312	0.2567	0.6661	0.4117	SLC1A3,NIPBL,C5orf42	36642213-36724193,36912617-37101678,37142086-37249612	0.2723	0.219	0.2708
YRI	11	30931790	31530222	31393441	0.1452	22	399	0.6667	598432	0.8115	0.9637	0.9662	0.9594	0.9479	410382	0.13	0.3606	0.3136	0.3109	0.1356	0.2174	0.1146	KIAA1493,DCDC1,DNAJC24,IMMP1L,ELP4	30856666-31085083,31240746-31347897,31347952-31410958,31410524-31487745,31487872-31761905	0.1322	0.275	0.2899
YRI	2	192927507	193167414	193110179	0.145	16	253	1.0546	239907	0.2471	0.992	0.9227	0.8694	0.8607	351599	0.12	0.3464	0.178	1.6389	0.9149	1.508	0.6551	no overlapping gene symbols	none	0.1759	0.1072	0.1117
YRI	3	83663496	83762436	83699798	0.1445	21	65	0.657	98940	0.1207	0.9751	0.8994	0.841	0.974	3172427	0.01	0.1	0.0169	0.3183	0.3859	0.508	0.6401	no overlapping gene symbols	none	0.2057	0.2688	0.1851
YRI	20	29753485	29862171	29794859	0.1445	14	73	0.6717	108686	0.202	0.985	0.9397	0.9842	0.994	221714	0.11	0.3317	0.2797	0.2394	0.2275	0.2022	0.1947	BCL2L1,TPX2	29715921-29774317,29790564-29853264	0.2136	0.5165	0.5216
YRI	12	81194726	81536817	81333902	0.1444	7	238	0.6957	342091	0.4212	0.9923	0.9212	0.9691	0.953	237345	0.29	0.5385	0.4237	1.5763	2.4763	0.3683	0.2629	CCDC59,C12orf26	81270219-81276330,81276454-81397076	0.081	0.1645	0.1705
YRI	1	113886067	114148427	113964142	0.1444	14	128	0.4879	262360	0.3281	0.9901	0.7748	0.9402	0.8398	163071	0.43	0.6557	0.678	0.2421	0.2009	0.3224	0.2844	MAGI3,PHTF1,RSBN1	113734997-114030068,114041346-114103300,114105976-114156593	0.2111	0.5312	0.402
YRI	14	44291064	44877028	44569277	0.1442	6	324	0.5529	585964	0.8444	0.9892	0.9808	0.9956	0.9418	234390	0.23	0.4796	0.3729	0.503	0.2351	0.3375	0.2172	C14orf28,KLHL28,FAM179B,PRPF39,FKBP3,FANCM,C14orf106	44436256-44446210,44463276-44500929,44501165-44613384,44623051-44654554,44654858-44674272,44674885-44739843,44742142-44792146	0.341	0.2746	0.2575
YRI	3	165145118	165276616	165216567	0.1441	22	165	1.2548	131498	0.1439	0.975	0.9195	0.941	0.9015	453219	0.17	0.4123	0.4068	0.3507	0.4706	0.3131	0.4362	no overlapping gene symbols	none	0.1988	0.3652	0.4055
YRI	12	36947535	37654295	37425119	0.1439	8	632	0.8942	706760	0.8701	0.9921	0.9966	0.9446	0.9907	1486807	0.03	0.1732	0.0847	0.3569	0.3924	0.4018	0.3451	ALG10B,CPNE8	36996823-37009795,37332268-37585687	0.4402	0.1289	0.1431
YRI	6	64192969	64512402	64257537	0.1437	12	165	0.5165	319433	0.3288	0.9876	0.971	0.868	0.8591	1658790	0.02	0.1414	0.0508	0.2212	0.1739	0.3247	0.1699	PTP4A1,PHF3	64339878-64351448,64414390-64482364	0.1105	0.1213	0.0759
YRI	9	99575088	99665014	99648801	0.1437	11	101	1.1231	89926	0.1237	0.9922	0.7245	0.86	0.8339	170425	0.38	0.6164	0.5847	0.6459	0.3451	0.8319	0.3123	FOXE1	99655357-99658818	0.1948	0.1919	0.2476
YRI	2	135433710	135931270	135670971	0.1435	17	262	0.5266	497560	0.5124	0.9916	0.9998	0.9674	0.957	614964	0.14	0.3742	0.2373	0.4739	0.1541	0.522	0.2323	YSK4,RAB3GAP1,ZRANB3	135438742-135498718,135526322-135644016,135674043-136005276	0.364	0.2562	0.2207
YRI	3	97572852	98578551	97998729	0.1434	23	768	0.7636	1005699	1.1007	0.9747	0.9962	0.9802	0.9862	701323	0.05	0.2236	0.0763	0.475	0.4157	0.4858	0.3933	EPHA6	98016114-98950476	0.2493	0.1861	0.2382
YRI	3	95562542	95730662	95694955	0.1433	24	142	0.8446	168120	0.184	0.9745	0.7614	0.7522	0.8941	2284189	0.02	0.1414	0.0339	0.5658	0.7077	0.7419	0.936	no overlapping gene symbols	none	0.0372	0.0235	0.0618
YRI	2	194573351	195017990	194743085	0.1433	18	303	0.6815	444639	0.4579	0.9916	0.9869	0.9609	0.9463	181361	0.27	0.5196	0.5763	2.4789	2.8105	0.5321	0.5545	no overlapping gene symbols	none	0.1397	0.1402	0.1691
YRI	1	73517646	73699582	73624655	0.1429	15	204	1.1213	181936	0.2275	0.9893	0.9842	0.9938	0.9965	510925	0.09	0.3	0.1525	0.1667	0.1949	0.2428	0.2289	no overlapping gene symbols	none	0.008	0.1196	0.1749
YRI	8	50556609	51045838	50673450	0.1428	7	608	1.2428	489229	0.5204	0.9951	0.9969	0.9999	0.9997	504708	0.11	0.3317	0.2288	0.3601	0.2824	0.2996	0.2274	SNTG1	50987149-51867980	0.4378	0.4794	0.3964
YRI	13	57625634	57844759	57781927	0.1428	14	166	0.7576	219125	0.3019	0.9816	0.9679	0.8615	0.8125	254531	0.14	0.3742	0.178	0.5209	0.3754	0.5991	0.3301	no overlapping gene symbols	none	0.1209	0.1501	0.1831
YRI	21	30683684	30921447	30753928	0.1427	3	195	0.8201	237763	0.4944	0.9963	0.9125	0.8269	0.9341	76075	0.38	0.6164	0.5847	0.2311	0.2018	0.3462	0.2729	KRTAP13-1,KRTAP13-3,KRTAP13-4,KRTAP15-1,KRTAP19-1,KRTAP19-2,KRTAP19-3,KRTAP19-4,KRTAP19-5,KRTAP19-6,KRTAP19-7,KRTAP6-3,KRTAP6-2,KRTAP22-1,KRTAP6-1,KRTAP20-1	30690262-30691009,30719581-30720101,30724464-30724947,30734516-30734969,30774234-30774507,30781379-30781538,30785652-30786146,30791044-30791299,30796060-30796279,30835724-30836052,30855287-30855479,30886629-30887245,30892875-30893064,30895310-30895457,30907875-30908094,30910644-30910815	0.1228	0.2981	0.1688
YRI	17	25550601	25896839	25818146	0.1423	8	182	0.5256	346238	0.5197	0.9918	0.9755	0.9908	0.9979	631492	0.05	0.2236	0.1017	0.608	0.2029	0.7582	0.5121	SLC6A4,BLMH,TMIGD1,CPD,GOSR1	25549031-25586841,25599348-25643200,25667491-25685191,25730109-25819825,25828551-25877958	0.1803	0.2918	0.2219
YRI	13	55020740	55083615	55047888	0.1417	15	79	1.2565	62875	0.0866	0.9811	0.9561	0.9641	0.9716	675699	0.07	0.2646	0.1017	0.3887	0.4761	0.379	0.3579	no overlapping gene symbols	none	0.2011	0.3313	0.3572
YRI	15	38991355	39602941	39476458	0.1414	18	280	0.4578	611586	1.0097	0.9714	0.9002	0.9543	0.9486	102566	0.31	0.5568	0.5508	0.3218	0.1548	0.4522	0.2064	DLL4,CHAC1,INO80,EXD1,CHP,OIP5,NUSAP1,NDUFAF1,RTF1,ITPKA,LTK,RPAP1	39008838-39018529,39032982-39036002,39058370-39195632,39262222-39310187,39310728-39361375,39388757-39412111,39412217-39460540,39466842-39481934,39496607-39563048,39573413-39583039,39583131-39593791,39596666-39623756	0.3028	0.313	0.2754
YRI	10	32730448	32911811	32900273	0.1413	11	131	0.7223	181363	0.3001	0.9887	0.9784	0.9221	0.9881	510218	0.11	0.3317	0.1949	0.4469	0.2547	0.5206	0.142	CCDC7,C10orf68	32775046-32903498,32896603-33211798	0.2117	0.0973	0.0985
YRI	16	47006529	47325232	47101762	0.141	16	204	0.6401	318703	0.5468	0.9707	0.9519	0.9954	0.9894	161481	0.23	0.4796	0.3898	0.7645	0.2432	0.852	0.2979	N4BP1	47130137-47201621	0.1226	0.3444	0.1872
YRI	3	57603430	57981453	57698183	0.1409	25	163	0.4312	378023	0.461	0.9733	0.8719	0.9518	0.9102	259793	0.27	0.5196	0.3136	0.428	0.2229	0.6388	0.3286	FAM116A,SLMAP,FLNB	57586224-57653844,57718213-57889934,57969166-58133017	0.1	0.2174	0.1757
YRI	15	62098398	62548934	62430744	0.1409	19	203	0.4506	450536	0.7438	0.9711	0.9815	1	0.9994	239706	0.15	0.3873	0.2288	0.3612	0.1267	0.3115	0.1429	DAPK2,FAM96A,SNX1,SNX22,PPIB,CSNK1G1,KIAA0101,TRIP4	61986287-62125574,62151813-62173260,62175229-62223486,62230968-62236733,62235066-62242407,62244768-62435495,62444263-62460755,62467072-62534555	0.3393	0.396	0.4086
YRI	11	28403298	28583362	28454215	0.1407	23	122	0.6775	180064	0.2442	0.9626	0.9564	0.7952	0.9332	549031	0.08	0.2828	0.1441	0.3935	0.168	0.4484	0.2505	no overlapping gene symbols	none	0.1484	0.111	0.1332
YRI	3	81706217	82253007	82004419	0.1407	26	414	0.7571	546790	0.6668	0.9731	0.9713	0.8882	0.9285	554373	0.08	0.2828	0.0847	0.3581	0.4202	0.4599	0.4881	GBE1	81621539-81893640	0.1486	0.1161	0.0786
YRI	5	87122730	87282323	87258433	0.1403	23	144	0.9023	159593	0.173	0.9854	0.9747	0.966	0.9825	1255274	0.04	0.2	0.0169	0.5656	0.1912	0.4269	0.2303	no overlapping gene symbols	none	0.316	0.4578	0.4731
YRI	10	104814377	105247776	104835433	0.1402	12	218	0.503	433399	0.5184	0.9885	0.9152	0.7374	0.8842	342631	0.16	0.4	0.4492	0.4349	0.2099	0.5107	0.0943	CNNM2,NT5C2,hCG_2024410,INA,PCGF6,TAF5,USMG5,PDCD11,CALHM2,CALHM1,CALHM3,NEURL	104668103-104828230,104837901-104943006,104995694-104996899,105026909-105040093,105052542-105100881,105117713-105138812,105138803-105146213,105146401-105196009,105196536-105202065,105203133-105208635,105222550-105228987,105244037-105342293	0.0703	0.0709	0.0881
YRI	18	1206704	1487840	1346839	0.1398	3	264	0.939	281136	0.8892	0.9982	0.9895	0.9475	0.9611	144261	0.11	0.3317	0.161	0.9618	0.6245	1.1537	0.7286	no overlapping gene symbols	none	0.0903	0.039	0.0813
YRI	12	84098838	84316365	84260109	0.1398	9	153	0.7034	217527	0.2678	0.9909	0.9619	0.9685	0.9483	324067	0.16	0.4	0.1949	0.3527	0.4972	0.3333	0.4015	LRRIQ1,ALX1	83954229-84163014,84198166-84219692	0.4298	0.3927	0.416
YRI	11	56267199	56475989	56329745	0.1397	24	299	1.4321	208790	0.2424	0.9622	0.951	0.9614	0.9296	1938860	0.03	0.1732	0.0254	0.6317	0.7762	0.5686	0.5361	OR9G4,AB231740	56266879-56267863,56326135-56343699	0.0645	0.1356	0.0999
YRI	15	48469303	49270999	48767030	0.1396	20	600	0.7484	801696	1.3236	0.9703	0.88	0.9562	0.9642	583986	0.04	0.2	0.1102	0.3559	0.198	0.315	0.2369	USP8,USP50,TRPM7,SPPL2A,AP4E1,TNFAIP8L3	48503870-48580569,48580050-48626194,48639781-48766286,48787028-48845202,48988237-49085389,49136090-49184765	0.0911	0.2126	0.131
YRI	1	72827479	73022284	72931462	0.1396	16	308	1.5811	194805	0.2436	0.988	0.9902	0.9948	0.9931	548260	0.07	0.2646	0.1695	0.6023	0.1394	0.4252	0.2228	no overlapping gene symbols	none	0.3386	0.2216	0.1924
YRI	3	165276616	165585322	165391097	0.1396	27	245	0.7936	308706	0.3379	0.9723	0.8512	0.9456	0.907	463703	0.18	0.4243	0.4068	0.2597	0.2391	0.2005	0.2122	no overlapping gene symbols	none	0.051	0.212	0.1843
YRI	20	39474016	39794267	39571037	0.1395	15	284	0.8868	320251	0.5952	0.9807	0.9598	0.8053	0.8038	536166	0.05	0.2236	0.1356	0.6207	0.2066	0.752	0.1764	CHD6	39464583-39680547	0.283	0.133	0.0474
YRI	10	73648301	74209540	73817406	0.1394	13	264	0.4704	561239	0.6713	0.9884	0.9975	1	0.9824	566141	0.1	0.3162	0.1864	0.3212	0.3803	0.3846	0.4873	C10orf104,DDIT4,DNAJB12,CBARA1,CCDC109A	73645811-73665624,73703682-73705803,73762593-73784875,73797103-74055905,74121894-74317458	0.2918	0.3884	0.2931
YRI	17	58573687	58965125	58765270	0.1393	9	177	0.4522	391438	0.5875	0.9914	0.8815	0.9911	0.9594	230087	0.18	0.4243	0.2203	0.5792	0.1971	0.672	0.261	TANC2,CYB561,ACE,KCNH6	58440629-58858799,58863396-58871939,58908165-58928711,58954426-58977334	0.2557	0.6479	0.492
YRI	5	87853801	88016786	87881755	0.1392	24	95	0.5829	162985	0.1767	0.9847	0.9335	0.8523	0.7935	475885	0.1	0.3162	0.2119	0.3776	0.2905	0.3686	0.3947	BC036480	87996019-88004913	0.2398	0.3922	0.4042
YRI	12	81075717	81194726	81177366	0.1391	10	116	0.9747	119009	0.1465	0.9907	0.5552	0.8767	0.8698	230696	0.25	0.5	0.4237	1.3956	0.364	1.4863	0.616	no overlapping gene symbols	none	0.1125	0.1689	0.08
YRI	15	40505740	40609511	40531386	0.139	21	57	0.5493	103771	0.1713	0.9698	0.9908	0.9335	0.9788	1751392	0.02	0.1414	0.0339	0.2404	0.28	0.316	0.4016	ZFP106,SNAP23	40492312-40537022,40575126-40612548	0.2865	0.29	0.279
YRI	7	132846665	133402518	133235969	0.139	12	476	0.8563	555853	0.6323	0.9935	0.9352	0.9727	0.9873	319499	0.16	0.4	0.2542	0.4419	0.2792	0.4622	0.3614	EXOC4	132588362-133401053	0.1631	0.2124	0.3056
YRI	2	63762682	64139379	63816411	0.139	19	184	0.4885	376697	0.4791	0.9901	0.9503	0.9819	0.9898	482667	0.08	0.2828	0.2373	0.3255	0.3253	0.3098	0.3221	UGP2,VPS54	63922517-63972200,63973170-64099718	0.1246	0.2886	0.4085
YRI	2	97380254	97731682	97640093	0.1387	20	99	0.2817	351428	0.3619	0.9899	0.9652	0.9353	0.9723	2275065	0.02	0.1414	0.0339	0.4069	0.3953	0.4753	0.4744	ANKRD36B,COX5B,ACTR1B,ZAP70	97487692-97572761,97628952-97631089,97638862-97646816,97696462-97722755	0.1481	0.1239	0.1329
YRI	12	78329327	78687723	78560932	0.1379	11	169	0.4715	358396	0.4412	0.9906	0.9793	0.7804	0.835	153155	0.46	0.6782	0.6525	0.9923	1.6502	0.9076	1.2872	SYT1,PAWR	78135413-78368973,78509875-78608921	0.6853	0.4542	0.5493
YRI	21	33634289	34153223	33883835	0.1378	4	307	0.5916	518934	1.079	0.9948	0.7275	0.8588	0.9647	242580	0.15	0.3873	0.1356	1.0013	0.3844	1.1764	0.526	IFNAR1,IFNGR2,TMEM50B,DNAJC28,GART,SON,DONSON,CRYZL1,ITSN1	33619083-33653998,33697071-33731698,33742958-33774151,33782107-33785893,33798141-33836286,33837219-33871682,33872080-33883137,33883517-33936030,33936653-34183479	0.0758	0.112	0.0984
YRI	6	64044694	64192969	64123900	0.1377	13	90	0.607	148275	0.1526	0.9862	0.9613	0.863	0.84	1658790	0.02	0.1414	0.0508	0.4602	0.6352	0.3685	0.4151	LGSN	64047518-64087841	0.2272	0.1233	0.1651
YRI	14	59300573	59521523	59388649	0.1377	7	158	0.7151	220950	0.3184	0.9869	0.9873	0.9708	0.9763	442786	0.07	0.2646	0.2458	0.2237	0.2149	0.2702	0.246	RTN1	59132446-59407310	0.1117	0.0895	0.1445
YRI	2	82945511	83336965	83059203	0.1373	21	412	1.0525	391454	0.4978	0.9895	0.9964	0.9981	0.9974	222605	0.16	0.4	0.2712	0.4183	0.4241	0.4887	0.5092	no overlapping gene symbols	none	0.0907	0.169	0.0855
YRI	15	49746722	49890812	49759216	0.1373	22	184	1.277	144090	0.2379	0.9684	0.9143	0.9648	0.9354	288313	0.1	0.3162	0.1271	0.3822	0.63	0.2394	0.4052	SCG3,LYSMD2,TMOD2	49760841-49800515,49802552-49817608,49831101-49889635	0.0529	0.0275	0.0457
YRI	1	113585693	113886067	113859872	0.1372	17	264	0.8789	300374	0.3756	0.9865	0.835	0.9438	0.8943	164441	0.36	0.6	0.5763	0.9447	0.2314	0.6416	0.2569	MAGI3	113734997-114030068	0.1255	0.5385	0.3676
YRI	2	82242353	82794957	82649636	0.137	22	404	0.7311	552604	0.7028	0.9894	0.9865	0.9977	0.9975	340450	0.11	0.3317	0.1017	0.3553	0.431	0.3337	0.3166	no overlapping gene symbols	none	0.1779	0.3684	0.3897
YRI	20	35260097	35470888	35280390	0.1369	16	159	0.7543	210791	0.3918	0.9792	0.7853	0.9326	0.9417	274097	0.08	0.2828	0.0932	1.6982	1.1989	1.5515	0.9308	RPN2,GHRH,MANBAL,SRC	35240887-35303439,35312903-35318725,35351464-35379077,35407970-35467235	0.1271	0.2466	0.2171
YRI	9	102266089	102431667	102318239	0.1364	12	170	1.0267	165578	0.2278	0.9895	0.9237	0.9967	0.998	99128	0.33	0.5745	0.5678	0.4388	0.1857	0.4921	0.2575	TMEFF1,MURC	102275537-102379735,102380156-102389994	0.0538	0.0548	0.0691
YRI	16	70076155	70236433	70192475	0.1363	17	125	0.7799	160278	0.275	0.9698	0.9604	0.9672	0.9681	620463	0.07	0.2646	0.1271	0.295	0.2644	0.2979	0.2903	ZNF19,CHST4,TAT,MARVELD3,PHLPPL	70065476-70080755,70117561-70129917,70158254-70168499,70217570-70226734,70236352-70306205	0.1288	0.3604	0.2932
YRI	6	58257388	58724066	58652347	0.1358	14	209	0.4478	466678	0.6741	0.9859	0.8987	0.9707	0.978	1094107	0.03	0.1732	0.0169	0.2237	0.2558	0.2829	0.3339	no overlapping gene symbols	none	0.1049	0.0851	0.1537
YRI	2	72776578	72905781	72860396	0.1356	23	60	0.4644	129203	0.1643	0.9891	0.9928	0.9988	0.9983	467725	0.11	0.3317	0.3475	0.2081	0.3156	0.1799	0.2402	EXOC6B	72259951-72906685	0.4194	0.6816	0.6249
YRI	3	82672164	82857622	82821110	0.1355	28	157	0.8466	185458	0.2262	0.969	0.7498	0.8779	0.9708	1988559	0.02	0.1414	0.0169	0.536	0.375	0.7377	0.358	no overlapping gene symbols	none	0.0181	0.0727	0.0824
YRI	5	131007926	131380958	131296577	0.1354	25	202	0.5415	373032	0.4044	0.9828	0.9991	0.9621	0.9133	259550	0.2	0.4472	0.2542	0.208	0.2359	0.3757	0.4493	ACSL6	131317050-131375248	0.2754	0.1468	0.154
YRI	5	59817459	60117053	60070232	0.135	26	229	0.7644	299594	0.3248	0.9825	0.9489	0.9715	0.98	238732	0.22	0.469	0.3136	0.3305	0.3196	0.3211	0.22	DEPDC1B,ELOVL7	59928495-60031713,60083372-60175858	0.1735	0.2205	0.2904
YRI	4	133418602	133753041	133554682	0.135	13	282	0.8432	334439	0.356	0.9926	0.9515	0.8656	0.5311	321945	0.18	0.4243	0.3559	0.4789	0.3704	0.514	0.4718	no overlapping gene symbols	none	0.0582	0.0622	0.0384
YRI	20	29862171	29980316	29873972	0.1346	17	72	0.6094	118145	0.2196	0.9779	0.8222	0.9711	0.9884	799204	0.03	0.1732	0.0254	0.7099	0.5451	0.9848	0.6899	MYLK2,FOXS1,DUSP15,TTLL9	29870838-29886161,29895763-29897081,29912530-29922140,29922165-29994519	0.1579	0.4042	0.413
YRI	3	47169016	47469161	47335897	0.1345	29	106	0.3532	300145	0.366	0.9679	0.9962	0.9628	0.9934	328778	0.15	0.3873	0.161	0.1174	0.1392	0.1202	0.1335	KIF9,KLHL18,PTPN23,SCAP	47244888-47299092,47299443-47363310,47397494-47429935,47430187-47492449	0.1405	0.1473	0.1429
YRI	1	159152154	159484718	159226468	0.1344	18	202	0.6074	332564	0.4441	0.985	0.6326	0.5964	0.4303	189082	0.27	0.5196	0.5339	0.7845	0.8706	0.9878	1.2545	ITLN2,F11R,LOC100131187,USF1,ARHGAP30,PVRL4,KLHDC9,PFDN2,NIT1,DEDD,UFC1,USP21,PPOX,B4GALT3,ADAMTS4,NDUFS2,FCER1G,APOA2,TOMM40L,NR1I3	159181439-159191213,159231624-159257757,159274044-159275404,159275664-159282381,159283355-159306384,159308119-159325966,159334777-159336760,159336969-159354490,159354514-159357481,159357391-159368880,159390157-159395270,159395877-159402140,159402804-159407634,159407724-159413938,159426161-159435469,159435728-159450808,159451710-159455662,159458706-159460042,159462456-159467031,159466079-159474624	0.2096	0.1132	0.1431
YRI	15	74431254	75073748	74544402	0.1342	23	372	0.579	642494	1.0607	0.9667	0.9702	0.9793	0.9817	704670	0.06	0.2449	0.1102	0.2184	0.1632	0.3221	0.2968	SCAPER,RCN2	74427591-74963272,75011170-75029300	0.196	0.1964	0.2071
YRI	12	36144017	36402408	36226840	0.1342	12	69	0.267	258391	0.3181	0.9896	0.9989	0.9507	0.9815	1484188	0.03	0.1732	0.0847	2.7264	0.9293	2.2753	0.8178	no overlapping gene symbols	none	0.3508	0.3973	0.4882
YRI	2	31998822	32491368	32134784	0.1342	24	181	0.3675	492546	0.6264	0.9885	0.9934	0.9255	0.9114	226612	0.2	0.4472	0.4153	0.3803	0.2423	0.4797	0.2889	MEMO1,DPY30,SPAST,SLC30A6,NLRC4,YIPF4,BIRC6	31946397-32089202,32102475-32118348,32142183-32236210,32244436-32300313,32303021-32344305,32356534-32385145,32435599-32697469	0.0173	0.0903	0.0637
YRI	20	30080496	30678534	30197524	0.1342	18	312	0.5217	598038	1.1116	0.9774	0.937	0.9897	0.9903	214387	0.12	0.3464	0.2712	0.6206	0.401	0.6584	0.5561	C20orf160,HCK,TM9SF4,TSPYL3,PLAGL2,POFUT1,KIF3B,ASXL1,C20orf112,LOC284804,LOC149950	30061905-30083645,30103717-30153318,30160969-30218722,30240609-30241824,30243967-30259207,30259356-30290128,30329127-30386472,30409813-30490783,30494522-30535046,30599970-30636536,30638941-30660353	0.1777	0.3702	0.3081
YRI	12	85878977	85989957	85953658	0.1341	13	88	0.7929	110980	0.1366	0.9896	0.7208	0.9748	0.9418	160699	0.25	0.5	0.5424	0.211	0.1861	0.258	0.1202	no overlapping gene symbols	none	0.0616	0.1497	0.0793
YRI	10	96099315	96711597	96455928	0.1339	14	317	0.5177	612282	0.7324	0.987	0.8148	0.825	0.8975	637550	0.09	0.3	0.1017	0.3193	0.2643	0.3009	0.2287	NOC3L,TBC1D12,HELLS,CYP2C19,CYP2C9	96082978-96112673,96152175-96286079,96295563-96351846,96512452-96602661,96688404-96739138	0.0408	0.1126	0.1219
YRI	1	191204293	191476277	191379398	0.1338	19	137	0.5037	271984	0.3632	0.9847	0.941	0.9277	0.8564	375954	0.16	0.4	0.2712	0.2643	0.1215	0.2781	0.1461	UCHL5,TROVE2,GLRX2,CDC73,B3GALT2	191251521-191295812,191295579-191322066,191332222-191341179,191357783-191487679,191414798-191422347	0.0516	0.0811	0.0328
YRI	3	97308169	97572852	97522194	0.1338	30	254	0.9596	264683	0.2897	0.9669	0.9478	0.6702	0.905	2284189	0.02	0.1414	0.0339	0.6661	0.7173	0.6929	0.534	no overlapping gene symbols	none	0.1544	0.1026	0.1474
YRI	4	33164026	33446023	33424921	0.1336	14	157	0.5567	281997	0.4037	0.9924	0.9994	0.9988	1	605041	0.07	0.2646	0.1441	0.6522	0.1668	0.7448	0.3036	no overlapping gene symbols	none	0.4482	0.2753	0.2904
YRI	1	184487311	184777682	184588073	0.1335	20	196	0.675	290371	0.3877	0.9846	0.8844	0.8678	0.8827	309808	0.14	0.3742	0.2966	0.3139	0.3933	0.2489	0.2796	PRG4,TPR,C1orf27,OCLM,PDC	184532027-184550311,184547408-184611080,184611623-184657126,184636326-184637210,184679337-184696862	0.0845	0.1439	0.1497
YRI	8	42607132	43056765	42970233	0.1335	8	150	0.3336	449633	0.6683	0.9911	0.9669	0.9822	0.986	146069	0.32	0.5657	0.4661	0.4143	0.1457	0.5007	0.1281	CHRNB3,CHRNA6,THAP1,RNF170,HOOK3,FNTA	42671718-42711366,42726936-42742776,42810973-42817631,42829547-42870939,42871189-42994084,43030598-43060088	0.3822	0.38	0.4362
YRI	4	34198313	34531912	34439870	0.1333	15	308	0.9233	333599	0.4775	0.9923	0.9972	0.9992	0.9956	237755	0.16	0.4	0.2119	1.0582	1.7769	0.5376	0.672	no overlapping gene symbols	none	0.1196	0.137	0.1448
YRI	3	82253007	82563556	82443280	0.1333	31	199	0.6408	310549	0.3787	0.9663	0.8965	0.8936	0.9311	166150	0.18	0.4243	0.3136	0.5585	0.2472	0.6155	0.3524	no overlapping gene symbols	none	0.0403	0.0669	0.0617
YRI	17	59191991	59475877	59269058	0.1331	10	201	0.708	283886	0.4261	0.989	0.8398	0.9323	0.8997	263054	0.11	0.3317	0.1695	1.0531	0.2966	1.3549	0.5224	CCDC47,DDX42,FTSJ3,PSMC5,SMARCD2,GH2,CSH1,CSHL1,GH1,CD79B,SCN4A,C17orf72,ICAM2,ERN1	59176341-59204820,59205298-59250409,59250524-59258188,59258541-59263119,59263172-59274083,59311303-59312955,59326004-59327719,59340696-59342350,59348294-59349930,59359829-59363436,59369645-59404010,59429446-59434201,59433686-59451726,59474121-59561234	0.2566	0.3377	0.3475
YRI	8	78747508	79045068	78920897	0.133	9	348	1.1695	297560	0.3165	0.9905	0.85	0.9328	0.9231	518947	0.09	0.3	0.0763	0.4994	0.3373	0.3998	0.3484	no overlapping gene symbols	none	0.0979	0.0977	0.0844
YRI	6	58724066	58872371	58774690	0.133	15	71	0.4787	148305	0.2142	0.985	0.8916	0.9717	0.9773	1094107	0.03	0.1732	0.0169	0.5189	0.3133	0.6363	0.3125	no overlapping gene symbols	none	0.1067	0.0539	0.1153
YRI	1	148740961	149369777	149033588	0.1329	21	284	0.4516	628816	0.8396	0.9844	0.9075	0.8771	0.8934	307568	0.14	0.3742	0.2373	0.4463	0.14	0.5135	0.1229	TARS2,ECM1,ADAMTSL4,MCL1,ENSA,GOLPH3L,HORMAD1,CTSS,CTSK,ARNT,SETDB1,LASS2,ANXA9,FAM63A,PRUNE,BNIPL,C1orf56,CDC42SE1,MLLT11,GABPB2	148726543-148746373,148747206-148752660,148788521-148800036,148813658-148818760,148861222-148868722,148885329-148936257,148937165-148959976,148969175-149004929,149035310-149047436,149048809-149115810,149165511-149203837,149204272-149214064,149221122-149234738,149234172-149245897,149247596-149274813,149275657-149286698,149286882-149290495,149290070-149298749,149298774-149307597,149309703-149359022	0.1151	0.0941	0.1011
YRI	4	107767425	108070636	107837996	0.1327	16	178	0.587	303211	0.3227	0.9923	0.48	0.8526	0.8499	221807	0.23	0.4796	0.4068	0.5659	0.7447	0.4434	0.6255	DKK2	108062407-108176902	0.0042	0.0846	0.0726
YRI	20	21900054	22084001	22015698	0.1327	19	167	0.9079	183947	0.3727	0.9762	0.9839	0.957	0.9473	328675	0.08	0.2828	0.0932	0.2381	0.23	0.2819	0.2977	no overlapping gene symbols	none	0.2268	0.2824	0.3128
YRI	8	113501942	113729666	113537405	0.1325	10	217	0.9529	227724	0.2422	0.9904	0.9115	0.9151	0.9676	800165	0.05	0.2236	0.0593	0.4856	0.4264	0.364	0.429	CSMD3	113304332-114518418	0.0679	0.1259	0.1779
YRI	20	34653800	34911766	34796050	0.1324	20	79	0.3062	257966	0.4795	0.976	0.7368	0.8368	0.8353	103670	0.23	0.4796	0.3559	0.3627	0.3165	0.3754	0.3186	TGIF2,SLA2,NDRG3,DSN1,C20orf117	34635423-34655766,34674335-34707972,34713582-34807895,34813861-34835563,34839258-34921690	0.1182	0.206	0.2222
YRI	17	47908932	48057612	48012072	0.1323	11	167	1.1232	148680	0.2232	0.9883	0.9322	0.9275	0.9157	145169	0.29	0.5385	0.4661	0.3967	0.1865	0.4712	0.1456	no overlapping gene symbols	none	0.1257	0.1732	0.1756
YRI	1	171321975	171622342	171595422	0.1323	22	258	0.8589	300367	0.4011	0.9843	0.6438	0.9274	0.9217	1793793	0.03	0.1732	0.0678	1.553	2.2212	1.1233	1.4816	TNFSF4	171419492-171443094	0.1722	0.2685	0.3117
YRI	14	59074597	59300573	59209753	0.1323	8	193	0.8541	225976	0.3257	0.9852	0.9812	0.9901	0.9898	569500	0.06	0.2449	0.0508	0.391	0.4097	0.5847	0.6026	AK094488,RTN1	59087663-59100961,59132446-59407310	0.1486	0.1954	0.2052
YRI	16	66582351	67056712	66783016	0.1322	18	267	0.5629	474361	0.8139	0.9685	0.9983	0.9893	0.9897	174232	0.24	0.4899	0.4237	0.3617	0.2193	0.3803	0.2262	DPEP2,DDX28,DUS2L,NFATC3,RBM35B,PLA2G15,SLC7A6,SLC7A6OS,PRMT7,SMPD3	66578798-66590857,66612674-66615460,66614704-66670685,66676875-66818338,66819950-66827637,66836747-66852462,66855923-66893223,66892020-66902349,66902445-66948663,66949730-67039905	0.1547	0.1638	0.1832
YRI	6	48054782	48162352	48116362	0.1319	16	128	1.1899	107570	0.1554	0.9843	0.8242	0.9627	0.9776	1082117	0.02	0.1414	0.0169	0.4672	0.6695	0.6378	0.9798	C6orf138	47953997-48144384	0.0314	0.0246	0.0581
YRI	14	47994398	48123380	48034670	0.1317	9	95	0.7365	128982	0.1859	0.9851	0.5443	0.8702	0.8277	304064	0.12	0.3464	0.339	1.4767	2.3345	1.1835	1.8907	no overlapping gene symbols	none	0.2324	0.1673	0.2052
YRI	16	45019628	45212171	45178437	0.1315	19	52	0.2701	192543	0.3304	0.9682	0.9323	0.9793	0.9782	150873	0.29	0.5385	0.5763	0.4076	0.262	0.1691	0.1518	FLJ43980,SHCBP1	45060751-45160510,45171968-45212812	0.1118	0.1588	0.1653
YRI	10	74601987	74867057	74749286	0.1315	15	163	0.6149	265070	0.3171	0.9859	0.9998	0.9974	0.9962	548968	0.06	0.2449	0.1864	0.0974	0.0663	0.1426	0.1094	FAM149B1,KIAA0974,DNAJC9,MRPS16,TTC18,ANXA7,ZMYND17,PPP3CB	74597882-74671945,74663871-74671945,74672587-74677031,74678606-74682457,74683526-74788618,74805194-74843847,74853342-74863325,74866617-74925760	0.1155	0.0444	0.0533
YRI	3	46984286	47169016	47083334	0.1315	32	83	0.4493	184730	0.2253	0.9647	0.9947	0.9644	0.968	538432	0.09	0.3	0.1525	0.1554	0.1491	0.1519	0.1546	CCDC12,NBEAL2,SETD2	46938224-46993243,46996176-47026197,47032909-47140744	0.1325	0.1267	0.1207
YRI	1	118597634	118655770	118619646	0.1314	23	75	1.2901	58136	0.0727	0.9837	0.8149	0.8319	0.8782	1720111	0.03	0.1732	0.0169	3.4602	0.1437	2.2409	0.2023	no overlapping gene symbols	none	0.059	0.0777	0.0854
YRI	21	29428060	29514563	29479589	0.1314	5	93	1.0751	86503	0.1799	0.9923	0.9847	0.9994	0.988	272532	0.08	0.2828	0.2288	0.728	0.8724	1.1459	1.5363	C21orf7	29374743-29470073	0.2668	0.2246	0.2258
YRI	2	72561382	72776578	72673581	0.1313	25	128	0.5948	215196	0.2737	0.9877	0.9934	0.9997	0.9997	467725	0.11	0.3317	0.3475	0.1702	0.1553	0.3509	0.3528	EXOC6B	72259951-72906685	0.3382	0.6118	0.422
YRI	13	54206759	54444653	54332045	0.1313	16	203	0.8533	237894	0.3278	0.9753	0.9226	0.6089	0.6075	625182	0.06	0.2449	0.0847	0.2482	0.3232	0.2516	0.3293	no overlapping gene symbols	none	0.1385	0.198	0.1882
YRI	3	80566642	81216626	80928291	0.1313	33	525	0.8077	649984	0.7926	0.9644	0.9448	0.9509	0.9757	383827	0.12	0.3464	0.2797	0.2728	0.2238	0.3766	0.3031	no overlapping gene symbols	none	0.2181	0.1156	0.0598
YRI	15	49455536	49572737	49537018	0.1313	24	108	0.9215	117201	0.1935	0.9652	0.8717	0.9017	0.9041	97108	0.25	0.5	0.2119	1.1531	0.3296	0.8371	0.1714	GLDN,DMXL2	49421004-49487501,49527230-49702259	0.0563	0.0785	0.0671
YRI	2	24516006	24864354	24730506	0.1311	26	232	0.666	348348	0.443	0.9875	0.8951	0.8927	0.9263	259472	0.25	0.5	0.4068	0.795	0.2676	0.8149	0.261	NCOA1	24660848-24847074	0.2409	0.322	0.2594
YRI	13	87872237	87952068	87930138	0.131	17	73	0.9144	79831	0.11	0.9753	0.6713	0.8847	0.8958	119043	0.33	0.5745	0.5508	0.2512	0.3217	0.2785	0.3425	no overlapping gene symbols	none	0.1039	0.2768	0.2901
YRI	6	86401070	86810411	86579089	0.1308	17	209	0.5106	409341	0.4213	0.9839	0.8781	0.8847	0.6567	415338	0.14	0.3742	0.3136	0.2041	0.2099	0.271	0.2823	SYNCRIP	86380657-86409746	0.1317	0.0954	0.08
YRI	9	11517833	11919504	11741769	0.1306	13	648	1.6133	401671	0.5829	0.9881	0.9061	0.9806	0.9902	295887	0.16	0.4	0.2458	0.5481	0.5823	0.7277	0.7984	no overlapping gene symbols	none	0.2224	0.2544	0.2813
YRI	2	148220253	148704179	148474949	0.1301	27	372	0.7687	483926	0.4983	0.987	0.7501	0.828	0.851	415529	0.11	0.3317	0.0932	0.3012	0.1752	0.3344	0.1724	ACVR2A,ORC4L	148319039-148404863,148408201-148495606	0.1068	0.1321	0.1396
YRI	13	57961649	58104266	58010252	0.1298	18	212	1.4865	142617	0.1965	0.975	0.9269	0.8812	0.8878	247318	0.11	0.3317	0.178	0.4993	0.4078	0.3774	0.364	no overlapping gene symbols	none	0.1097	0.0578	0.0775
YRI	17	17587501	18017900	17840564	0.1298	12	225	0.5228	430399	1.0743	0.9868	0.9892	0.967	0.9478	160475	0.19	0.4359	0.3475	0.6384	0.3406	0.659	0.2624	RAI1,SMCR5,SREBF1,TOM1L2,LRRC48,ATPAF2,C17orf39,DRG2,MYO15A	17525511-17655490,17620724-17623568,17656110-17681050,17687546-17816509,17816923-17860898,17862058-17883205,17883335-17912443,17932007-17952017,17952744-18023841	0.2482	0.234	0.2315
YRI	2	24864354	24979734	24898267	0.1298	28	139	1.2047	115380	0.1467	0.9868	0.9073	0.9076	0.9119	259472	0.25	0.5	0.4068	0.7752	0.7799	1.2984	1.1403	C2orf79,CENPO,ADCY3	24866639-24869755,24869836-24896288,24895541-24995559	0.2502	0.3182	0.2886
YRI	12	44891506	45473037	45215870	0.1298	14	408	0.7016	581531	0.7159	0.9873	0.8955	0.7241	0.7588	333018	0.15	0.3873	0.3644	0.4268	0.2442	0.4521	0.3303	SLC38A1,SLC38A2,SLC38A4	44863107-44949475,45038237-45052814,45444810-45506002	0.2691	0.1113	0.1085
YRI	2	186632609	186772727	186704436	0.1293	29	104	0.7422	140118	0.1443	0.9867	0.9579	0.9325	0.9619	484064	0.1	0.3162	0.1864	0.1887	0.2103	0.2319	0.2205	no overlapping gene symbols	none	0.0111	0.0107	0.0554
YRI	3	163668599	163942932	163816031	0.1292	34	387	1.4107	274333	0.3002	0.9622	0.9226	0.9015	0.8366	767857	0.07	0.2646	0.1356	0.4975	0.4043	0.3271	0.2985	no overlapping gene symbols	none	0.0472	0.1584	0.1625
YRI	13	86033869	86174142	86115979	0.1291	19	126	0.8982	140273	0.1933	0.9748	0.9421	0.9564	0.9766	522680	0.08	0.2828	0.2119	0.2266	0.263	0.2919	0.3528	no overlapping gene symbols	none	0.1235	0.1177	0.087
YRI	14	80171635	80381202	80277041	0.129	10	212	1.0116	209567	0.302	0.9842	0.5279	0.8295	0.6989	221225	0.19	0.4359	0.2627	0.4582	0.2887	0.4533	0.2972	C14orf145	80032576-80475637	0.1637	0.2015	0.2235
YRI	18	28733521	29001233	28845812	0.1289	4	204	0.762	267712	0.3736	0.9974	1	0.9836	0.9725	136528	0.28	0.5292	0.4322	0.3536	0.3077	0.3722	0.2544	C18orf34	28771363-29274043	0.2236	0.1747	0.161
YRI	10	74345923	74601987	74560455	0.1289	16	141	0.5506	256064	0.3063	0.9846	1	0.9976	0.9966	106052	0.4	0.6325	0.5678	0.3304	0.1028	0.318	0.1336	OIT3,PLA2G12B,P4HA1,NUDT13,ECD,FAM149B1	74323344-74362793,74364943-74384516,74436985-74526630,74540215-74561587,74564288-74597823,74597882-74671945	0.223	0.0662	0.0644
YRI	3	165069155	165145118	165129229	0.1287	35	83	1.0926	75963	0.0831	0.9615	0.9057	0.9124	0.8946	361567	0.19	0.4359	0.4068	0.3875	0.241	0.3564	0.1585	no overlapping gene symbols	none	0.2393	0.2696	0.2687
YRI	6	48747603	48937777	48843534	0.1286	18	187	0.9833	190174	0.2747	0.9831	0.915	0.9854	0.9863	333452	0.09	0.3	0.1525	0.2995	0.3023	0.4331	0.4803	no overlapping gene symbols	none	0.1525	0.2166	0.1921
YRI	11	38933994	39014054	38980465	0.1286	25	104	1.299	80060	0.1086	0.954	0.9769	0.9315	0.9211	299500	0.11	0.3317	0.1356	0.4327	0.3997	0.419	0.2799	no overlapping gene symbols	none	0.2915	0.3623	0.2786
YRI	17	19572507	19714035	19647118	0.1286	13	118	0.8338	141528	0.3532	0.9859	0.9728	0.8227	0.9723	70988	0.34	0.5831	0.5847	0.5613	0.8449	0.6273	0.9313	ALDH3A1,ULK2	19581889-19592200,19618057-19711822	0.143	0.1807	0.079
YRI	13	87952068	88041276	88024947	0.1285	20	138	1.5469	89208	0.1229	0.9747	0.7075	0.9188	0.8995	119043	0.31	0.5568	0.5508	0.479	0.6787	0.5055	0.7842	no overlapping gene symbols	none	0.02	0.412	0.4152
YRI	3	100957958	101469707	101080618	0.1284	36	262	0.512	511749	0.5601	0.9613	0.8733	0.8476	0.8902	352094	0.18	0.4243	0.2881	0.2667	0.2188	0.3046	0.2544	COL8A1,C3orf26,FILIP1L,TMEM30C,TBC1D23	100840143-100997848,101019370-101380137,101034677-101316039,101387357-101395716,101462545-101525205	0.057	0.0424	0.0694
YRI	7	117694340	117874290	117776750	0.1284	13	150	0.8336	179950	0.2047	0.9918	0.9843	0.8811	0.8704	148393	0.27	0.5196	0.4746	0.2359	0.2762	0.3059	0.4468	no overlapping gene symbols	none	0.2071	0.1637	0.0933
YRI	15	72869605	73093848	72932151	0.1281	25	104	0.4638	224243	0.3702	0.9626	0.9347	0.6472	0.4026	116922	0.22	0.469	0.322	0.3045	0.3232	0.2582	0.2666	CSK,LMAN1L,CPLX3,ULK3,SCAMP2,MPI,C15orf17,COX5A,RPP25,SCAMP5	72861477-72882592,72892246-72906261,72904869-72911189,72915511-72922605,72924249-72952723,72969462-72977618,72979380-72986515,72999669-73017548,73034495-73036828,73074953-73100889	0.2831	0.1189	0.1292
YRI	8	100247298	100958853	100541723	0.1281	11	414	0.5818	711555	0.7569	0.9886	0.9669	0.9405	0.9632	344800	0.14	0.3742	0.4915	0.1562	0.1384	0.2018	0.135	VPS13B	100094669-100958984	0.0446	0.2154	0.2514
YRI	5	41681436	42103638	41924899	0.1278	27	322	0.7627	422202	0.6199	0.9784	0.9812	0.9921	0.9944	387692	0.1	0.3162	0.1695	0.2379	0.222	0.3642	0.2982	OXCT1,C5orf51,FBXO4	41765923-41906548,41940226-41957495,41961112-41977429	0.1854	0.4258	0.3728
YRI	2	72446751	72561382	72509958	0.1277	30	85	0.7415	114631	0.1458	0.9859	0.9952	0.9998	0.9998	467725	0.11	0.3317	0.3475	0.1208	0.0749	0.2406	0.1444	EXOC6B	72259951-72906685	0.556	0.7303	0.7027
YRI	4	133277657	133418602	133340213	0.1276	17	185	1.3126	140945	0.15	0.9913	0.7772	0.8212	0.5438	316030	0.17	0.4123	0.3559	0.3846	0.3154	0.6211	0.497	no overlapping gene symbols	none	0.0961	0.0512	0.0401
YRI	8	49047475	49502045	49255882	0.1276	12	194	0.4268	454570	0.4835	0.9884	0.9898	0.9869	0.976	162104	0.3	0.5477	0.6017	0.9469	1.434	0.5864	0.7294	MCM4,UBE2V2	49036046-49052621,49083547-49137007	0.3134	0.2721	0.2115
YRI	8	35918090	36164565	36044513	0.1274	13	90	0.3651	246475	0.3663	0.9883	0.9208	0.9522	0.8456	305701	0.13	0.3606	0.1186	0.3655	0.2205	0.4265	0.3519	no overlapping gene symbols	none	0.1938	0.3024	0.2896
YRI	10	74867057	75182433	74999165	0.1273	17	103	0.3266	315376	0.3772	0.9838	0.9982	0.9835	0.989	186873	0.22	0.469	0.3983	0.5227	0.9132	0.4686	0.7963	PPP3CB,USP54,MYOZ1,SYNPO2L,CTGLF2,SEC24C	74866617-74925760,74927301-75005439,75061417-75071521,75074649-75085838,75104061-75127560,75174137-75201925	0.3215	0.1291	0.1045
YRI	13	67253692	67395625	67329569	0.127	21	135	0.9512	141933	0.1956	0.9736	0.9277	0.9162	0.9035	134619	0.25	0.5	0.4492	1.4651	2.1508	0.8092	0.9313	no overlapping gene symbols	none	0.1052	0.0792	0.085
YRI	12	48748405	49484061	49062958	0.1269	15	327	0.4445	735656	0.9057	0.9856	0.9719	0.8489	0.9117	520015	0.09	0.3	0.1017	0.3421	0.4088	0.4098	0.3945	ACCN2,SMARCD1,GPD1,C12orf62,LASS5,LIMA1,AL833333,LARP4,DIP2B,ATF1	48737753-48763661,48765249-48780761,48784067-48791362,48792166-48800501,48809847-48847364,48855829-48963620,49033693-49076672,49080916-49160055,49185034-49428717,49444085-49501174	0.2587	0.1396	0.1273
YRI	17	5322591	5540926	5403378	0.1268	14	329	1.5069	218335	0.545	0.9854	0.9423	0.917	0.8227	21254	0.64	0.8	0.839	1.0408	0.4076	0.932	0.4118	DERL2,MIS12,NLRP1	5318336-5330218,5330970-5334854,5358161-5428556	0.0809	0.2259	0.1898
YRI	6	49394299	49631832	49406009	0.1268	19	289	1.2167	237533	0.3431	0.9821	0.9125	0.926	0.9698	576937	0.05	0.2236	0.0339	0.5174	0.3615	0.5397	0.3792	MUT,CENPQ,GLYATL3	49506949-49538990,49539054-49568779,49575629-49602719	0.0342	0.1096	0.1154
YRI	7	99482279	100203549	99649140	0.1266	14	199	0.2759	721270	0.8204	0.9912	0.9061	0.8744	0.9158	191378	0.21	0.4583	0.4068	0.351	0.2787	0.3646	0.2053	ZSCAN21,ZNF3,COPS6,MCM7,AP4M1,TAF6,CNPY4,LOC255374,C7orf59,C7orf43,GAL3ST4,GPC2,STAG3,STAG3OS,PVRIG,SPDYE3,PILRB,PILRA,ZCWPW1,MEPCE,C7orf47,LOC402573,TSC22D4,C7orf51,AGFG2,FLJ00248,LRCH4,FBXO24,PCOLCE,MOSPD3,TFR2,ACTL6B,GNB2,GIGYF1,POP7,EPO,ZAN	99485352-99500600,99505529-99517307,99524518-99527758,99528339-99537363,99537065-99542739,99542628-99554915,99555200-99561064,99562255-99564057,99584465-99589769,99589978-99594238,99594800-99604309,99605164-99612926,99613473-99649946,99644496-99707549,99654807-99657047,99749999-99756693,99793561-99803388,99809003-99835658,99836430-99864238,99865464-99869677,99870847-99872030,99892173-99899830,999…	0.0775	0.2057	0.19
YRI	18	32592770	32901421	32829675	0.1265	5	219	0.7095	308651	0.4307	0.9966	0.9202	0.961	0.9614	302156	0.14	0.3742	0.1949	0.1661	0.1001	0.2305	0.0869	FHOD3,C18orf10,KIAA1328	32131699-32614016,32630031-32663156,32663077-33059286	0.3114	0.3639	0.336
YRI	11	27654950	27816171	27791113	0.1264	26	130	0.8063	161221	0.2186	0.9531	0.9395	0.6895	0.751	716545	0.05	0.2236	0.0169	1.7557	0.532	1.073	0.3663	BDNF	27633017-27677756	0.2687	0.1515	0.1491
YRI	2	27350093	27655263	27528495	0.1264	31	121	0.3965	305170	0.3881	0.985	0.9812	0.9635	0.977	611696	0.06	0.2449	0.1017	0.251	0.1506	0.339	0.2099	DNAJC5G,TRIM54,UCN,MPV17,GTF3C2,AK098715,EIF2B4,SNX17,ZNF513,PPM1G,NRBP1,KRTCAP3,IFT172,FNDC4,GCKR,C2orf16	27351792-27357800,27359103-27383811,27383768-27384634,27385863-27399473,27402224-27433372,27411912-27414172,27440722-27446423,27446892-27453498,27453606-27457097,27457564-27486000,27504688-27518628,27518766-27520668,27520743-27566075,27568253-27571590,27573209-27600054,27652892-27659093	0.1361	0.4622	0.5296
YRI	18	12253493	12407905	12317670	0.1263	6	118	0.7642	154412	0.4884	0.9965	0.8851	0.9207	0.9675	72115	0.26	0.5099	0.3051	1.0832	0.4012	1.4289	0.5607	CIDEA,TUBB6,AFG3L2,SLMO1	12244627-12267594,12298256-12316568,12319107-12367194,12397927-12422234	0.1135	0.0543	0.048
YRI	14	80381202	80516059	80438570	0.1263	11	185	1.3718	134857	0.1943	0.983	0.5	0.7365	0.7129	422680	0.09	0.3	0.1017	0.3004	0.2042	0.3163	0.1735	C14orf145,TSHR	80032576-80475637,80491621-80682399	0.1452	0.2223	0.2315
YRI	2	135931270	136255592	135945908	0.1262	32	190	0.5858	324322	0.334	0.9849	0.9998	0.9679	0.9558	614964	0.14	0.3742	0.2373	0.3029	0.1907	0.2721	0.2127	ZRANB3,R3HDM1,UBXN4	135674043-136005276,136005552-136199309,136215658-136259103	0.4467	0.1939	0.1895
YRI	1	92213527	92765744	92537690	0.126	24	356	0.6447	552217	0.6906	0.9813	0.9771	0.9976	0.9984	282293	0.14	0.3742	0.2542	0.6397	0.4352	0.3789	0.2733	BRDT,ABHD7,BTBD8,KIAA1107,C1orf146,GLMN,RPAP2,GFI1,EVI5	92190296-92252573,92268145-92301681,92318480-92385985,92407068-92422868,92456160-92483955,92484542-92537154,92537194-92626317,92712905-92724216,92746840-93030549	0.1088	0.3546	0.3567
YRI	1	196064939	196280258	196087568	0.1256	25	224	1.0403	215319	0.2875	0.9813	0.9636	0.9448	0.9428	449133	0.1	0.3162	0.1525	1.4708	0.4886	1.6072	0.7002	C1orf53,LHX9	196138399-196143120,196153139-196165896	0.2029	0.1437	0.1312
YRI	12	28605769	28650892	28616203	0.1255	16	99	2.194	45123	0.0773	0.9843	0.8733	0.9754	0.9277	413298	0.11	0.3317	0.2966	3.3946	0.4801	1.5393	0.3752	no overlapping gene symbols	none	0.1227	0.1714	0.2688
YRI	14	65574279	65840963	65799084	0.1254	12	191	0.7162	266684	0.3843	0.9825	0.9968	0.9996	0.9962	406088	0.09	0.3	0.2542	0.5167	0.243	0.711	0.3105	no overlapping gene symbols	none	0.279	0.085	0.0972
YRI	6	69812831	70402087	69861189	0.1254	20	678	1.1506	589256	0.6065	0.9816	0.7421	0.9715	0.9671	640687	0.09	0.3	0.1271	0.4008	0.3703	0.2716	0.1903	BAI3	69402352-70156124	0.1334	0.24	0.2875
YRI	17	58292942	58573687	58537672	0.1253	15	160	0.5699	280745	0.4214	0.9849	0.8825	0.9913	0.9681	397338	0.08	0.2828	0.1102	0.446	0.1678	0.4622	0.2603	TANC2	58440629-58858799	0.2277	0.5211	0.4298
YRI	10	37170425	37295729	37231949	0.1251	18	144	1.1492	125304	0.2073	0.9831	0.9	0.8728	0.854	1520254	0.02	0.1414	0.0508	0.6373	0.659	0.7612	0.8808	no overlapping gene symbols	none	0.0816	0.5034	0.4082
YRI	8	48506944	49047475	48678076	0.125	14	161	0.2979	540531	0.5749	0.9873	0.9972	0.9898	0.9904	649147	0.07	0.2646	0.1949	0.4688	0.2174	0.2011	0.2221	KIAA0146,CEBPD,PRKDC,MCM4	48336094-48811028,48812028-48813279,48848221-49035296,49036046-49052621	0.3283	0.3176	0.2969
YRI	10	103330908	103920400	103578724	0.1249	19	202	0.3427	589492	0.7051	0.9831	0.9205	0.8423	0.9286	288405	0.23	0.4796	0.4915	0.4634	0.4813	0.2543	0.2537	POLL,AK130871,RP11-529I10.4,FBXW4,FGF8,NPM3,MGEA5,KCNIP2,C10orf76,HPS6,LDB1,PPRC1,NOLC1	103328628-103337963,103336961-103338626,103338078-103359400,103360410-103444733,103519876-103525817,103531071-103533148,103534198-103568165,103575720-103593667,103595345-103805922,103815136-103817783,103857314-103870200,103882776-103900080,103901922-103913617	0.1483	0.2079	0.3193
YRI	17	3476139	3582394	3528988	0.1249	16	77	0.7247	106255	0.2652	0.9846	0.5072	0.5437	0.5315	108628	0.28	0.5292	0.3983	1.3773	1.9234	0.9732	1.4784	SHPK,CTNS,TAX1BP3,TMEM93,P2RX5,ITGAE,GSG2	3458304-3486365,3486510-3513146,3512937-3518722,3518838-3519711,3523270-3546332,3564667-3651286,3573945-3576741	0.3388	0.2273	0.2313
YRI	3	45789098	45969514	45920136	0.1249	37	152	0.8425	180416	0.22	0.9579	0.6623	0.766	0.6805	556980	0.1	0.3162	0.2542	1.5053	0.3747	1.0536	0.4886	SLC6A20,LZTFL1,CCR9,FYCO1,CXCR6	45771951-45812966,45840449-45858625,45903022-45919671,45934398-46012311,45959976-45964849	0.231	0.2472	0.1863
YRI	11	31530222	31647627	31571895	0.1249	27	81	0.6899	117405	0.1592	0.9526	0.9151	0.9472	0.9176	480706	0.09	0.3	0.3136	0.0914	0.0974	0.1056	0.1365	ELP4	31487872-31761905	0.2157	0.2535	0.1806
YRI	1	191476277	191685530	191538379	0.1248	26	139	0.6643	209253	0.2794	0.9808	0.9478	0.9237	0.8365	375954	0.16	0.4	0.2712	0.1672	0.1281	0.2492	0.1653	CDC73	191357783-191487679	0.0372	0.1186	0.0473
YRI	16	22774184	23057528	22959998	0.1248	20	363	1.2811	283344	0.4816	0.9674	0.713	0.8929	0.9348	157079	0.24	0.4899	0.3559	1.4194	1.0056	1.3556	1.2893	HS3ST2,USP31	22733360-22835160,22980228-23068092	0.3165	0.4225	0.4341
YRI	8	99638584	100247298	99934015	0.1245	15	171	0.2809	608714	0.6475	0.987	0.9648	0.9221	0.9558	144243	0.41	0.6403	0.6695	0.1681	0.1854	0.1741	0.1837	STK3,OSR2,VPS13B	99536036-99907085,100025861-100033502,100094669-100958984	0.0576	0.2059	0.1781
YRI	17	53759348	54270938	54048131	0.1244	17	241	0.4711	511590	0.7678	0.9845	0.9505	0.9612	0.9398	366583	0.11	0.3317	0.3136	0.3151	0.182	0.478	0.1855	BZRAP1,SUPT4H1,RNF43,HSF5,MTMR4,SEPT4,C17orf47,TEX14,LOC645545,RAD51C,PPM1E	53733592-53761151,53777537-53784562,53786036-53849930,53852527-53920758,53921896-53950211,53952614-53961662,53973946-53976682,53989037-54124415,54092936-54124415,54124961-54166691,54188230-54417316	0.1413	0.1507	0.1307
YRI	11	38809263	38933994	38846215	0.1244	28	123	0.9861	124731	0.1691	0.9523	0.9778	0.9315	0.9384	1474243	0.02	0.1414	0.0339	0.3274	0.4576	0.4676	0.6876	no overlapping gene symbols	none	0.1865	0.1763	0.1041
YRI	7	91110415	91694752	91551908	0.1243	15	275	0.4706	584337	0.6647	0.9906	0.9647	0.9045	0.8313	522427	0.1	0.3162	0.2119	0.2072	0.109	0.254	0.1504	MTERF,AKAP9,CYP51A1,KRIT1	91339956-91347952,91408127-91577925,91579398-91601776,91666218-91713350	0.1036	0.1551	0.1941
YRI	4	45832706	46066590	45945362	0.1241	18	187	0.7995	233884	0.3348	0.9904	0.9215	0.9422	0.9663	552292	0.09	0.3	0.1695	0.3909	0.4281	0.663	0.6042	GABRA2	45946338-46086813	0.2108	0.2086	0.2422
YRI	7	124264418	124762669	124424753	0.124	16	381	0.7647	498251	0.5667	0.9904	0.9452	0.9046	0.9407	352670	0.13	0.3606	0.1949	0.5456	0.1328	0.6747	0.1762	POT1	124249675-124357273	0.0527	0.0622	0.0608
YRI	3	34242407	34722567	34452436	0.124	38	404	0.8414	480160	0.5855	0.9572	0.694	0.8061	0.7347	400325	0.11	0.3317	0.2288	0.5554	0.3778	0.5818	0.4369	no overlapping gene symbols	none	0.0868	0.1007	0.1097
YRI	12	33355225	33478424	33468319	0.1238	17	184	1.4935	123199	0.211	0.9834	0.9845	0.9976	0.9989	1381660	0.02	0.1414	0.0254	0.3797	0.342	0.4249	0.4335	SYT10	33419614-33484021	0.2858	0.3515	0.399
YRI	8	113165474	113329081	113252051	0.1236	16	155	0.9474	163607	0.174	0.9862	0.9589	0.9617	0.9744	594914	0.06	0.2449	0.178	0.2831	0.3219	0.3997	0.4877	CSMD3	113304332-114518418	0.2568	0.1405	0.1528
YRI	6	50486373	51062030	51030397	0.1235	21	514	0.8929	575657	0.8315	0.9809	0.8797	0.958	0.9795	355251	0.09	0.3	0.1102	0.4836	0.2963	0.5304	0.3882	TFAP2D,TFAP2B	50789215-50848705,50894397-50923285	0.1901	0.2704	0.2569
YRI	20	32270552	32595820	32419084	0.1235	21	129	0.3966	325268	0.6046	0.9679	0.994	0.969	0.9622	199646	0.16	0.4	0.2458	0.1846	0.2474	0.264	0.3354	ASIP,AHCY,ITCH,DYNLRB1	32311831-32320809,32331736-32354784,32414722-32562858,32567864-32592423	0.1664	0.0848	0.1105
YRI	1	41291733	41565352	41358616	0.1235	27	214	0.7821	273619	0.3422	0.9803	0.6133	0.7758	0.6033	110735	0.53	0.728	0.839	0.4129	0.4108	0.4473	0.5066	SCMH1	41265460-41399691	0.2173	0.2306	0.2211
YRI	20	22084001	22171935	22108353	0.1233	22	102	1.16	87934	0.1782	0.9679	0.9771	0.9566	0.9515	445374	0.06	0.2449	0.0424	0.4554	0.4293	0.5349	0.5157	no overlapping gene symbols	none	0.1223	0.2326	0.2666
YRI	12	110341870	110975147	110761959	0.1232	18	274	0.4327	633277	0.7796	0.9829	0.98	0.9724	0.9346	169103	0.25	0.5	0.3983	0.1515	0.1406	0.16	0.1805	SH2B3,ATXN2,BRAP,ACAD10,ALDH2,MAPKAPK5,TMEM116,ERP29,C12orf30	110328134-110373810,110374400-110521863,110564332-110608173,110608284-110679284,110688728-110732167,110764661-110815611,110853485-110935318,110935534-110945407,110948875-111030980	0.2347	0.2943	0.2534
YRI	1	96331168	96547273	96460799	0.123	28	167	0.7728	216105	0.2703	0.9802	0.9142	0.8567	0.8721	593141	0.05	0.2236	0.0254	0.5663	0.3833	0.7941	0.5534	no overlapping gene symbols	none	0.1214	0.206	0.1836
YRI	12	85793070	85878977	85827040	0.1229	19	93	1.0826	85907	0.1058	0.9828	0.8945	0.9861	0.9553	415111	0.08	0.2828	0.1102	0.4862	0.7711	0.6052	0.9942	no overlapping gene symbols	none	0.1702	0.0844	0.0171
YRI	21	29039841	29281864	29106159	0.1229	6	314	1.2974	242023	0.5032	0.9886	1	1	0.9864	246466	0.1	0.3162	0.2203	0.4552	0.4644	0.467	0.4546	N6AMT1,RNF160	29166383-29179564,29222336-29287095	0.2031	0.1221	0.101
YRI	12	110975147	111518706	111177058	0.1229	20	211	0.3882	543559	0.6692	0.9828	0.9783	0.9669	0.9432	241221	0.16	0.4	0.2712	0.3394	0.124	0.3697	0.1917	C12orf30,TRAFD1,C12orf51,RPL6,PTPN11	110948875-111030980,111047763-111075795,111082493-111228421,111327376-111331826,111340918-111432100	0.2628	0.4036	0.387
YRI	3	57402776	57603430	57548886	0.1229	39	95	0.4735	200654	0.2447	0.9565	0.8972	0.964	0.9155	291192	0.2	0.4472	0.2881	0.2455	0.1693	0.2549	0.1853	Dnahc3,DNAH12,PDE12,ARF4,FAM116A	57406797-57415584,57458770-57505108,57517020-57522808,57532129-57558255,57586224-57653844	0.207	0.2867	0.2631
YRI	14	36928583	37239158	37033374	0.1227	13	155	0.4991	310575	0.4476	0.9807	0.9477	0.9437	0.8692	69340	0.61	0.781	0.6441	0.3496	0.247	0.3799	0.3846	MIPOL1,FOXA1	36736906-37090215,37128941-37134240	0.1336	0.1921	0.1311
YRI	7	118773590	119289913	118905949	0.1226	17	375	0.7263	516323	0.5873	0.9898	1	0.9486	0.9898	588833	0.1	0.3162	0.178	0.241	0.1954	0.2634	0.3291	no overlapping gene symbols	none	0.2801	0.3915	0.3574
YRI	15	74222263	74431254	74272591	0.1225	26	210	1.0048	208991	0.345	0.9567	0.9406	0.9824	0.9748	799709	0.05	0.2236	0.0763	0.5643	0.4883	0.5674	0.7319	C15orf27,ETFA,ISL2,SCAPER	74139353-74284359,74295683-74390865,74416201-74421871,74427591-74963272	0.1713	0.2322	0.2481
YRI	6	27362822	27738767	27468669	0.1225	22	311	0.8272	375945	0.543	0.9806	0.9923	0.9996	0.997	1337861	0.02	0.1414	0.0593	0.3493	0.2736	0.412	0.3214	FKSG47,FKSG83,ZNF391,BC132797,ZNF184	27400518-27401696,27400556-27401720,27464502-27477206,27464516-27465592,27526505-27548858	0.0273	0.0408	0.038
YRI	10	35430541	35657728	35537462	0.1218	20	123	0.5414	227187	0.3759	0.9815	0.9711	0.9439	0.9677	74760	0.31	0.5568	0.4661	0.4786	0.2444	0.6322	0.3883	CREM	35456393-35541892	0.055	0.0427	0.0966
YRI	18	49823927	50052045	50038046	0.1218	7	201	0.8811	228118	0.3183	0.9951	0.9418	0.9905	0.9998	191114	0.17	0.4123	0.4237	0.3635	0.6047	0.4339	0.6624	MBD2,POLI	49934572-50005156,50049846-50078602	0.1298	0.2362	0.2577
YRI	6	64512402	64895715	64685186	0.1217	23	212	0.5531	383313	0.3945	0.9804	0.9583	0.8447	0.8312	1658790	0.02	0.1414	0.0508	0.4408	0.4501	0.5958	0.4699	no overlapping gene symbols	none	0.084	0.0414	0.0525
YRI	2	185013613	185684723	185490557	0.1217	33	578	0.8613	671110	0.6911	0.9821	0.8427	0.8241	0.8267	393878	0.12	0.3464	0.1949	0.4302	0.3208	0.4917	0.2628	ZNF804A	185171337-185512459	0.244	0.4341	0.54
YRI	3	163976811	164318798	164215228	0.1215	40	380	1.1112	341987	0.3743	0.9555	0.9439	0.9419	0.9091	499356	0.12	0.3464	0.1525	0.3401	0.4085	0.3147	0.3067	no overlapping gene symbols	none	0.0443	0.0462	0.0418
YRI	13	55890165	55978419	55939355	0.1215	22	92	1.0424	88254	0.1216	0.9712	0.997	0.9282	0.9751	844178	0.03	0.1732	0.0678	0.1816	0.135	0.2345	0.1642	no overlapping gene symbols	none	0.2206	0.3491	0.467
YRI	1	73699582	73861784	73704439	0.1214	29	225	1.3872	162202	0.2028	0.9795	0.9642	0.987	0.9917	528568	0.07	0.2646	0.1525	0.2519	0.1765	0.3123	0.3058	no overlapping gene symbols	none	0.01	0.1026	0.1329
YRI	12	85349894	85643396	85430263	0.1214	21	155	0.5281	293502	0.3613	0.9813	0.9335	0.9874	0.9624	178887	0.23	0.4796	0.2966	0.2393	0.3007	0.1946	0.2056	MGAT4C	84897167-85756812	0.1891	0.1777	0.1674
YRI	2	97731682	98210766	97785966	0.1212	34	338	0.7055	479084	0.4934	0.9818	0.9326	0.9252	0.9722	2275065	0.02	0.1414	0.0339	0.5703	0.1906	0.5109	0.1445	TMEM131,VWA3B	97739232-97978786,98070026-98295842	0.1085	0.2861	0.3061
YRI	10	64326545	64493801	64433131	0.1212	21	188	1.124	167256	0.2001	0.9812	0.8419	0.7273	0.7558	618073	0.06	0.2449	0.0339	0.9983	0.2899	0.6356	0.2985	no overlapping gene symbols	none	0.2051	0.2727	0.3253
YRI	2	31612790	31998822	31726980	0.121	35	164	0.4248	386032	0.491	0.9817	0.9893	0.9424	0.8983	642549	0.07	0.2646	0.2373	0.3477	0.3301	0.3831	0.3523	SRD5A2,MEMO1	31603159-31659544,31946397-32089202	0.0921	0.0567	0.0418
YRI	10	96794901	97061050	96959773	0.1209	22	258	0.9694	266149	0.3184	0.9811	0.6327	0.8809	0.8917	944925	0.04	0.2	0.1017	1.8661	0.4258	1.683	0.5953	CYP2C8,ACSM6,PDLIM1	96786518-96819244,96944211-96975138,96987319-97040771	0.0694	0.2156	0.2657
YRI	16	31653323	31800942	31718287	0.1209	21	82	0.5555	147619	0.2509	0.9664	0.9476	0.9184	0.9561	118137	0.28	0.5292	0.3475	0.6054	0.3434	0.6645	0.3393	ZNF720,ZNF267	31632066-31678707,31792579-31836128	0.0479	0.1528	0.1266
YRI	4	30296150	30469733	30417378	0.1208	19	136	0.7835	173583	0.2485	0.989	0.902	0.8717	0.5533	215080	0.18	0.4243	0.2034	0.3496	0.2956	0.313	0.2915	PCDH7	30331134-30757519	0.1739	0.2206	0.1161
YRI	2	200829476	200912626	200856893	0.1207	36	96	1.1545	83150	0.0856	0.9816	0.8372	0.3597	0.0923	172452	0.31	0.5568	0.4576	0.3876	0.5493	0.182	0.2361	LOC26010	200879600-201055231	0.0883	0.3505	0.361
YRI	20	13802942	13979715	13914802	0.1207	23	129	0.7297	176773	0.3582	0.9656	0.8634	0.8893	0.9527	584952	0.03	0.1732	0.0424	0.377	0.1991	0.3834	0.1558	SEL1L2,MACROD2	13778049-13919262,13924145-15981841	0.0635	0.1179	0.1006
YRI	1	177796000	177961739	177900774	0.1207	30	163	0.9835	165739	0.2213	0.9792	0.5606	0.9041	0.8821	505619	0.07	0.2646	0.0508	0.666	0.2476	0.7391	0.2455	NPHS2,TDRD5	177786296-177811707,177827647-177927021	0.074	0.0987	0.0654
YRI	2	96697219	96896530	96839946	0.1207	37	67	0.3362	199311	0.2052	0.9815	0.9615	0.9365	0.9756	2261809	0.03	0.1732	0.0339	0.5212	0.2882	0.5162	0.3185	FER1L5,LMAN2L,CNNM4,CNNM3,ANKRD23,ANKRD39,SEMA4C	96672300-96734351,96735393-96769528,96790365-96841355,96845717-96864848,96867377-96873485,96877450-96887483,96889199-96899462	0.1829	0.2683	0.3866
YRI	8	50035592	50188325	50151169	0.1206	17	119	0.7791	152733	0.1625	0.9846	0.9482	0.9224	0.8779	854847	0.05	0.2236	0.0763	0.4374	0.2376	0.4673	0.2706	C8orf22	50147455-50151195	0.0914	0.2164	0.2056
YRI	6	44812370	45182370	45137988	0.1206	24	361	0.9757	370000	0.5344	0.9797	0.9697	0.959	0.9592	568797	0.1	0.3162	0.161	0.2428	0.2926	0.3256	0.4065	SUPT3H	44904447-45453648	0.0966	0.1398	0.1475
YRI	13	81908272	81984661	81933650	0.1205	23	86	1.1258	76389	0.1053	0.9705	0.8396	0.8799	0.9171	145536	0.21	0.4583	0.2881	0.122	0.1302	0.0895	0.1026	no overlapping gene symbols	none	0.0295	0.1643	0.2036
YRI	13	88294291	88747021	88701027	0.1205	24	425	0.9387	452730	0.6238	0.9703	0.9877	0.918	0.8683	470375	0.08	0.2828	0.1949	0.2202	0.2807	0.1707	0.1495	no overlapping gene symbols	none	0.2602	0.0728	0.1231
YRI	9	96482734	97252429	97072495	0.1203	14	565	0.7341	769695	1.0588	0.9858	0.9926	0.8904	0.9438	582545	0.07	0.2646	0.1102	0.6285	0.3793	0.6429	0.4306	C9orf3,FANCC,BC041030,PTCH1	96528814-96889262,96901156-97119812,96923978-96926163,97245084-97310652	0.2035	0.1387	0.1533
YRI	8	47969712	48506944	48208916	0.1203	18	144	0.268	537232	0.5714	0.9843	0.9998	0.9906	0.9894	894320	0.05	0.2236	0.1441	0.0942	0.1035	0.1379	0.1599	KIAA0146	48336094-48811028	0.3399	0.4144	0.3541
YRI	11	27267447	27654950	27576145	0.1203	29	292	0.7535	387503	0.5255	0.9503	0.8272	0.7447	0.7724	115909	0.26	0.5099	0.339	0.5954	0.3859	0.555	0.403	CCDC34,LGR4,LIN7C,BDNF	27316636-27341371,27344083-27450910,27472698-27484879,27633017-27677756	0.1751	0.1822	0.2618
YRI	14	83019730	83323188	83273313	0.1203	14	286	0.9425	303458	0.4373	0.9794	0.6244	0.5759	0.4491	100794	0.3	0.5477	0.3729	1.0532	0.7025	0.9	0.6409	no overlapping gene symbols	none	0.192	0.217	0.1757
YRI	11	33038769	33270250	33160735	0.1199	30	136	0.5875	231481	0.3139	0.9502	0.82	0.8613	0.7119	132243	0.29	0.5385	0.5339	0.3617	0.1491	0.4245	0.1769	TCP11L1,CSTF3,HIPK3	33017719-33051451,33062705-33139613,33235743-33332515	0.3197	0.3488	0.2654
YRI	12	85989957	86085333	86014650	0.1197	22	79	0.8283	95376	0.1174	0.98	0.727	0.9759	0.944	72539	0.55	0.7416	0.7881	0.2297	0.1929	0.3001	0.2002	no overlapping gene symbols	none	0.1058	0.2595	0.163
YRI	14	83695430	83996123	83875044	0.1196	15	274	0.9112	300693	0.4333	0.9791	0.8165	0.852	0.7706	167198	0.21	0.4583	0.2203	0.5964	0.4002	0.7248	0.2216	no overlapping gene symbols	none	0.1899	0.1847	0.181
YRI	4	34066869	34198313	34133073	0.1195	20	153	1.164	131444	0.1882	0.9886	0.9981	0.9992	0.9978	324208	0.09	0.3	0.2119	0.5209	0.2616	0.7772	0.3519	no overlapping gene symbols	none	0.4564	0.4612	0.493
YRI	4	127834000	128356851	128297333	0.1192	21	641	1.226	522851	0.5565	0.9886	0.9629	0.9288	0.9835	445447	0.1	0.3162	0.178	0.2874	0.2617	0.3078	0.2609	no overlapping gene symbols	none	0.233	0.3084	0.4513
YRI	12	83826825	84098838	84003284	0.1191	23	150	0.5514	272013	0.3349	0.9796	0.8751	0.9478	0.9537	324067	0.16	0.4	0.1949	0.7958	0.1544	0.8182	0.2161	SLC6A15,TSPAN19,LRRIQ1	83777397-83830705,83932224-83954186,83954229-84163014	0.1817	0.2393	0.2369
YRI	10	37295729	37356579	37337858	0.119	23	63	1.0353	60850	0.1007	0.9806	0.9059	0.8732	0.9114	1520254	0.02	0.1414	0.0508	0.7295	0.3941	1.2511	0.5351	no overlapping gene symbols	none	0.119	0.3113	0.2762
YRI	6	26818370	27362822	27183462	0.119	25	241	0.4426	544452	0.7864	0.9788	0.9902	1	0.9997	506829	0.06	0.2449	0.1271	0.8264	1.1014	0.7775	1.0835	HIST1H2BJ,HIST1H2AG,HIST1H2BK,HIST1H4I,HIST1H2AH,PRSS16	27208073-27208554,27208799-27211050,27214051-27222598,27215066-27215436,27222886-27223325,27323486-27332229	0.2525	0.2859	0.2802
YRI	10	23780980	24046663	23906876	0.1187	24	359	1.3512	265683	0.4396	0.9805	0.9928	0.979	0.9744	701796	0.03	0.1732	0.0339	0.7123	0.8974	0.7667	0.6187	no overlapping gene symbols	none	0.3696	0.4904	0.4452
YRI	8	78567945	78747508	78657308	0.1187	19	264	1.4702	179563	0.191	0.9833	0.8102	0.905	0.8543	511456	0.08	0.2828	0.0932	0.2778	0.314	0.3655	0.3895	no overlapping gene symbols	none	0.0306	0.0739	0.0923
YRI	14	50012633	50276203	50141350	0.1184	16	191	0.7247	263570	0.3798	0.9781	0.6884	0.9151	0.971	154927	0.21	0.4583	0.322	0.4617	0.2759	0.5293	0.4313	MAP4K5,ATL1,SAV1,NIN	49954992-50069126,50069549-50169534,50170109-50204773,50256230-50367589	0.1592	0.2333	0.2247
YRI	3	34722567	34797890	34758892	0.1182	41	70	0.9293	75323	0.0919	0.9535	0.7086	0.7645	0.7124	385976	0.11	0.3317	0.2288	1.97	0.2653	1.4573	0.4836	no overlapping gene symbols	none	0.2366	0.0648	0.0835
YRI	18	35387259	35959792	35502619	0.1182	8	509	0.889	572533	0.7989	0.9935	0.8699	0.8714	0.911	104437	0.35	0.5916	0.5508	0.7148	0.1963	0.6379	0.2378	no overlapping gene symbols	none	0.2175	0.202	0.2499
YRI	18	29001233	29245715	29097836	0.1182	9	155	0.634	244482	0.3412	0.9935	0.9989	0.9831	0.9756	228084	0.15	0.3873	0.2458	1.3263	0.4431	0.4124	0.3733	C18orf34	28771363-29274043	0.1095	0.0803	0.0861
YRI	4	19060076	19315645	19115703	0.1181	22	225	0.8804	255569	0.3658	0.9881	0.7849	0.9259	0.9342	181973	0.18	0.4243	0.4407	0.3826	0.4492	0.3585	0.3397	no overlapping gene symbols	none	0.0872	0.052	0.0524
YRI	10	74209540	74345923	74226995	0.1176	25	58	0.4253	136383	0.1631	0.9797	0.9976	0.9992	0.9883	563301	0.09	0.3	0.1949	0.1981	0.1614	0.3037	0.3192	CCDC109A,OIT3	74121894-74317458,74323344-74362793	0.3343	0.3857	0.309
YRI	9	24175486	24520337	24258273	0.1174	15	238	0.6902	344851	0.5004	0.9847	0.8971	0.7522	0.8562	82176	0.45	0.6708	0.6356	0.7916	0.5737	0.8093	0.4714	no overlapping gene symbols	none	0.0996	0.1432	0.1305
YRI	20	21145754	21500504	21291944	0.1173	24	212	0.5976	354750	0.7188	0.9632	0.9808	0.9045	0.8505	103190	0.28	0.5292	0.2797	0.4032	0.2121	0.4304	0.1323	NCRNA00153,XRN2,NKX2-4,NKX2-2	21054645-21175258,21231941-21318463,21324004-21326047,21439651-21442664	0.1957	0.1429	0.1849
YRI	12	78029267	78268855	78147888	0.1173	24	198	0.8264	239588	0.295	0.9784	0.9614	0.7017	0.8112	129661	0.31	0.5568	0.5932	0.5256	0.372	0.6378	0.4826	SYT1	78135413-78368973	0.0559	0.2844	0.1221
YRI	1	184777682	185112054	184844548	0.1173	31	234	0.6998	334372	0.4465	0.9781	0.8577	0.8801	0.922	309808	0.14	0.3742	0.2966	0.9117	0.3408	0.6787	0.346	PTGS2,PLA2G4A	184907591-184916179,185064654-185224736	0.1865	0.2964	0.2975
YRI	20	32595820	33049495	32805349	0.1171	25	218	0.4805	453675	0.8432	0.9631	0.9922	0.9916	0.9931	292055	0.11	0.3317	0.2119	0.2009	0.1937	0.2622	0.211	MAP1LC3A,PIGU,TP53INP2,NCOA6,GGT7,ACSS2,GSS,MYH7B	32610179-32611810,32612006-32728750,32755808-32764898,32766238-32877094,32896183-32924322,32928035-32979423,32979896-33007262,33026866-33053897	0.0706	0.0905	0.158
YRI	13	54444653	54500658	54455873	0.1171	25	78	1.3927	56005	0.0772	0.9684	0.8591	0.5174	0.669	625182	0.06	0.2449	0.0847	0.9431	1.6148	0.6168	0.956	no overlapping gene symbols	none	0.1758	0.1249	0.1541
YRI	2	26866339	27185939	27024749	0.117	38	199	0.6227	319600	0.4065	0.9792	0.9802	0.9542	0.9278	609222	0.05	0.2236	0.0254	0.3839	0.3099	0.5503	0.5005	CENPA,DPYSL5,MAPRE3,TMEM214,AGBL5,EMILIN1,KHK,CGREF1	26862385-26870959,26924472-27026723,27047028-27103591,27109277-27118069,27127994-27146994,27155009-27162769,27163114-27177123,27176972-27195475	0.0712	0.0849	0.1648
YRI	10	103056238	103330908	103167592	0.1169	26	185	0.6735	274670	0.3286	0.9792	0.8651	0.8564	0.7287	165632	0.33	0.5745	0.6441	0.4235	0.1623	0.529	0.1613	BTRC,POLL	103103814-103307060,103328628-103337963	0.3573	0.0402	0.0448
YRI	2	82084821	82210953	82144466	0.1167	39	174	1.3795	126132	0.1604	0.9792	0.9529	0.992	0.9702	1534811	0.02	0.1414	0.0169	0.5575	0.3963	0.5647	0.5811	no overlapping gene symbols	none	0.141	0.0825	0.0756
YRI	8	114094252	114509060	114339301	0.1167	20	329	0.7931	414808	0.4412	0.9818	0.8609	0.9225	0.98	433501	0.11	0.3317	0.2881	0.3495	0.2238	0.2859	0.211	CSMD3	113304332-114518418	0.2025	0.1461	0.2347
YRI	13	88041276	88208751	88109417	0.1167	26	202	1.2062	167475	0.2308	0.9681	0.9201	0.8989	0.8436	614663	0.06	0.2449	0.1525	0.5793	0.3479	0.4677	0.2208	no overlapping gene symbols	none	0.2183	0.0879	0.1675
YRI	20	14365197	14493939	14431582	0.1166	26	179	1.3904	128742	0.2608	0.9621	0.8745	0.8757	0.9486	367763	0.04	0.2	0.0508	0.7111	0.2811	0.7057	0.3356	MACROD2	13924145-15981841	0.0859	0.1962	0.2036
YRI	8	49836585	50035592	49985710	0.1166	21	129	0.6482	199007	0.2117	0.9817	0.9221	0.8911	0.8395	833631	0.04	0.2	0.0339	0.304	0.3627	0.293	0.3404	SNAI2	49992793-49996541	0.362	0.3751	0.4194
YRI	1	118655770	118833247	118731107	0.1164	32	142	0.8001	177477	0.222	0.9779	0.5688	0.8259	0.7547	1720111	0.03	0.1732	0.0169	0.9093	0.4504	1.1002	0.5416	no overlapping gene symbols	none	0.0629	0.0624	0.0973
YRI	1	93295671	93722805	93424088	0.1164	33	247	0.5783	427134	0.5342	0.9779	0.9536	0.9695	0.9724	308781	0.13	0.3606	0.2712	0.3704	0.2015	0.3336	0.2017	MTF2,TMED5,CCDC18,DR1,FNBP1L	93317379-93377226,93389996-93418834,93418507-93516856,93584065-93600736,93686426-93792806	0.3562	0.3959	0.4288
YRI	10	96711597	96794901	96724666	0.1163	27	81	0.9723	83304	0.0996	0.9788	0.6635	0.8422	0.9059	743905	0.07	0.2646	0.1017	0.4237	0.6526	0.3379	0.4855	CYP2C9,CYP2C8	96688404-96739138,96786518-96819244	0.063	0.2098	0.2161
YRI	1	190278610	190466177	190321528	0.1162	34	171	0.9117	187567	0.2505	0.9778	0.7112	0.8424	0.8417	116543	0.3	0.5477	0.5508	0.337	0.4636	0.298	0.3756	RGS18	190394214-190421568	0.2938	0.2489	0.3747
YRI	5	41548130	41681436	41655436	0.1162	28	297	2.228	133306	0.1957	0.9739	0.975	0.9857	0.977	367230	0.08	0.2828	0.1695	0.9144	0.8417	0.6938	0.727	no overlapping gene symbols	none	0.0759	0.126	0.1559
YRI	8	51081840	51641267	51251250	0.1161	22	672	1.2012	559427	0.595	0.9815	0.9954	0.9995	0.9996	662687	0.05	0.2236	0.0763	0.4723	0.2717	0.4337	0.3428	SNTG1	50987149-51867980	0.297	0.3966	0.3656
YRI	4	18884142	19060076	19018523	0.116	23	153	0.8696	175934	0.2518	0.9868	0.7858	0.9133	0.9188	295856	0.1	0.3162	0.3051	0.454	0.4486	0.4551	0.4746	no overlapping gene symbols	none	0.0367	0.0143	0.0257
YRI	18	24742347	24838449	24780828	0.1159	10	122	1.2695	96102	0.1341	0.9924	0.9978	0.9363	0.9375	315321	0.09	0.3	0.1441	0.8725	0.3266	1.0603	0.639	no overlapping gene symbols	none	0.216	0.1495	0.1648
YRI	2	27185939	27350093	27268561	0.1157	40	124	0.7554	164154	0.2088	0.9788	0.9829	0.9665	0.9778	628667	0.06	0.2449	0.1017	0.8867	1.0896	0.9389	0.7098	CGREF1,ABHD1,PREB,C2orf53,TCF23,SLC5A6,C2orf28,CAD,SLC30A3	27176972-27195475,27200160-27207184,27207128-27211046,27213218-27215836,27225505-27229239,27275961-27288575,27288402-27293557,27293761-27320158,27330943-27339464	0.3058	0.4007	0.4816
YRI	9	138618800	138996304	138919136	0.1157	16	221	0.5854	377504	0.5193	0.9843	0.7837	0.8961	0.8438	78075	0.74	0.8602	0.8305	1.9916	0.9036	2.0556	0.9159	EGFL7,AGPAT2,FAM69B,LCN10,LCN6,LCN8,UNQ2541,TMEM141,KIAA1984,C9orf86,LOC389813,PHPT1,MAMDC4,EDF1,TRAF2,FBXW5,C8G,LCN12,PTGDS	138677197-138686951,138687415-138701732,138726850-138738310,138752439-138757235,138758290-138762801,138768660-138772552,138773906-138778786,138805597-138807590,138810622-138822014,138822012-138855460,138858687-138861618,138863366-138865311,138866639-138875072,138876391-138880559,138900785-138940888,138954707-138958994,138959518-138961247,138966592-138969770,138990821-138996015	0.0948	0.203	0.2355
YRI	13	67395625	67675810	67501045	0.1157	27	140	0.4997	280185	0.3861	0.9673	0.8656	0.8584	0.9064	204382	0.13	0.3606	0.322	0.2778	0.2204	0.4202	0.3559	no overlapping gene symbols	none	0.0839	0.0667	0.0674
YRI	12	84316365	84664775	84449285	0.1156	25	335	0.9615	348410	0.4289	0.9769	0.9687	0.9663	0.9513	541948	0.08	0.2828	0.1102	0.4207	0.228	0.5082	0.3	no overlapping gene symbols	none	0.241	0.189	0.1896
YRI	12	44273005	44842685	44566435	0.1151	26	426	0.7478	569680	0.7013	0.9766	0.6476	0.6979	0.8505	422930	0.11	0.3317	0.1695	0.9115	0.175	0.9236	0.2555	BC047417,ARID2,SFRS2IP	44406076-44407797,44409886-44588086,44599180-44670668	0.304	0.328	0.2917
YRI	2	186772727	187151530	186832595	0.115	41	294	0.7761	378803	0.3901	0.9785	0.9569	0.9473	0.9692	481323	0.09	0.3	0.1864	0.2194	0.1371	0.2534	0.1183	ZC3H15	187059129-187082332	0.027	0.119	0.1528
YRI	1	196280258	196674233	196603560	0.1148	35	403	1.0229	393975	0.5261	0.9774	0.9604	0.8244	0.502	255644	0.1	0.3162	0.1017	0.5435	0.3856	0.5895	0.3911	NEK7	196468305-196555392	0.1769	0.0872	0.053
YRI	1	194008886	194130257	194086494	0.1147	36	197	1.6231	121371	0.1621	0.9774	0.6458	0.8924	0.6583	1408877	0.02	0.1414	0.0169	0.7699	1.0243	0.7952	0.9296	no overlapping gene symbols	none	0.1073	0.1475	0.1854
YRI	18	8959630	9346119	9170215	0.1146	11	283	0.7322	386489	1.2224	0.9917	0.9851	0.9524	0.922	170792	0.11	0.3317	0.1949	1.2232	0.2542	1.5462	0.383	NDUFV2,ANKRD12,TWSG1	9092724-9124336,9126757-9275206,9324850-9392418	0.1227	0.0899	0.0694
YRI	6	51062030	51233010	51097671	0.1146	26	173	1.0118	170980	0.247	0.9754	0.6759	0.9186	0.9741	341121	0.07	0.2646	0.0763	0.4587	0.3278	0.4933	0.2609	no overlapping gene symbols	none	0.1246	0.1866	0.2317
YRI	6	58872371	58880954	58880953	0.1145	27	2	0.233	8583	0.0124	0.9753	0.7021	0.9633	0.9742	1094107	0.03	0.1732	0.0169	4.5193	3.7531	2.4083	0.8478	no overlapping gene symbols	none	NaN	NaN	NaN
YRI	11	8481869	8757080	8644592	0.1144	31	170	0.6177	275211	0.3732	0.947	0.8817	0.7683	0.8156	359421	0.1	0.3162	0.0678	0.6453	0.9977	0.5379	0.7471	STK33,KIAA0298,BC068088,RPL27A,ST5	8369993-8572079,8622452-8649989,8649710-8657847,8660570-8667995,8671474-8788800	0.0869	0.0567	0.0516
YRI	12	33218596	33312644	33297824	0.1141	27	95	1.0101	94048	0.1611	0.9758	0.9889	0.9996	0.9859	272538	0.06	0.2449	0.1102	0.6299	0.6119	0.6965	0.6548	no overlapping gene symbols	none	0.4821	0.2415	0.2119
YRI	12	26797743	26917454	26878251	0.114	28	93	0.7769	119711	0.205	0.9756	0.7283	0.8822	0.7643	36815	0.74	0.8602	0.8729	1.0617	1.161	1.3847	1.5744	ITPR2	26379551-26877398	0.1797	0.2381	0.2021
YRI	18	32901421	33012073	32944869	0.114	12	65	0.5874	110652	0.1544	0.9913	0.9109	0.9444	0.9533	302156	0.14	0.3742	0.1949	0.1287	0.0888	0.1601	0.0828	KIAA1328	32663077-33059286	0.2948	0.3768	0.3438
YRI	6	122796260	123021178	122848400	0.1139	28	178	0.7914	224918	0.2315	0.9748	0.7957	0.4342	0.5928	186254	0.25	0.5	0.4576	0.3603	0.2682	0.332	0.269	SERINC1,PKIB	122806191-122834651,122973075-123089217	0.0477	0.0802	0.0579
YRI	11	14224244	14579946	14390710	0.1139	32	178	0.5004	355702	0.4823	0.9468	0.8968	0.8835	0.8572	490021	0.07	0.2646	0.178	0.2644	0.1925	0.199	0.1147	SPON1,RRAS2,COPB1,PSMA1	13940489-14246231,14256041-14337305,14435627-14477974,14482997-14498524	0.1043	0.1639	0.1182
YRI	7	117874290	118070021	118030617	0.1137	18	202	1.032	195731	0.2226	0.9849	0.9845	0.8764	0.88	570344	0.06	0.2449	0.1525	0.288	0.288	0.4556	0.4125	no overlapping gene symbols	none	0.2168	0.1119	0.1335
YRI	1	117856644	117997906	117942863	0.1137	37	181	1.2813	141262	0.1767	0.9768	0.6124	0.8311	0.6364	1720111	0.03	0.1732	0.0169	2.2795	0.9718	1.676	0.9098	MAN1A2,FAM46C	117711607-117869843,117950126-117972534	0.0745	0.0959	0.0834
YRI	1	96547273	96647293	96578586	0.1137	38	104	1.0398	100020	0.1251	0.9768	0.9179	0.8586	0.8666	861346	0.03	0.1732	0.0254	0.266	0.1247	0.3231	0.1485	no overlapping gene symbols	none	0.0704	0.3998	0.3644
YRI	7	34856077	35239816	34976625	0.1137	19	185	0.4821	383739	0.5211	0.9849	0.8343	0.848	0.6654	237472	0.16	0.4	0.3644	0.6038	0.7278	0.5801	0.618	NPSR1,DPY19L1,DPY19L2P1,TBX20	34664421-34884469,34935017-35044178,35086125-35192299,35208566-35259767	0.0482	0.0364	0.025
YRI	6	57323450	57526807	57455456	0.1136	29	82	0.4032	203357	0.2937	0.9743	0.6699	0.939	0.8281	1614086	0.02	0.1414	0.0085	5.7114	4.7395	5.1724	4.4921	PRIM2	57290380-57621335	0.1073	0.1896	0.283
YRI	3	89806069	90422407	89947387	0.1132	42	252	0.4089	616338	0.7516	0.9498	0.9633	0.9625	0.9939	235532	0.18	0.4243	0.322	0.8614	0.4709	0.4398	0.2303	no overlapping gene symbols	none	0.3401	0.3192	0.3384
YRI	18	51281133	51605367	51472024	0.1131	13	168	0.5181	324234	0.4525	0.9904	0.8718	0.849	0.6901	75108	0.52	0.7211	0.7288	0.4128	0.268	0.446	0.228	TCF4	51040559-51406858	0.1821	0.1544	0.2128
YRI	6	97848302	97954940	97886101	0.1131	30	84	0.7877	106638	0.1098	0.9739	0.9159	0.7989	0.8316	150873	0.41	0.6403	0.6356	0.4887	0.466	0.7295	0.8762	no overlapping gene symbols	none	0.1059	0.1076	0.0648
YRI	4	34531912	34859195	34570250	0.113	24	304	0.9289	327283	0.4685	0.985	0.9915	0.9933	0.9786	269264	0.11	0.3317	0.0847	1.1096	0.5801	0.9036	0.6767	no overlapping gene symbols	none	0.0923	0.2687	0.2079
YRI	14	87895243	88429358	88367203	0.113	17	328	0.6141	534115	0.7697	0.9742	0.9224	0.8802	0.8224	421965	0.09	0.3	0.2119	0.267	0.2853	0.375	0.4057	SPATA7,PTPN21,ZC3H14,EML5,TTC8	87921494-87974557,88001874-88090876,88099066-88149606,88150955-88328910,88360670-88414088	0.2424	0.1806	0.172
YRI	2	148134714	148220253	148188647	0.1128	42	106	1.2392	85539	0.0881	0.9771	0.4677	0.4497	0.7482	504785	0.09	0.3	0.0932	0.4509	0.2102	0.6097	0.2471	no overlapping gene symbols	none	0.0945	0.1042	0.1337
YRI	2	185771398	185961541	185854493	0.1127	43	175	0.9204	190143	0.1958	0.9769	0.8853	0.6508	0.676	311548	0.09	0.3	0.1949	1.124	0.3539	0.9691	0.3983	no overlapping gene symbols	none	0.2561	0.1431	0.2436
YRI	3	95282963	95562542	95500291	0.1126	43	161	0.5759	279579	0.306	0.9492	0.8022	0.6396	0.8803	3413986	0.01	0.1	0.0339	0.3191	0.3012	0.3579	0.299	NSUN3	95264544-95328320	0.1755	0.1535	0.2566
YRI	21	30491582	30617914	30538655	0.1125	7	180	1.4248	126332	0.2627	0.9832	0.9012	0.4049	0.8137	119605	0.14	0.3742	0.1356	0.7528	0.6717	0.4883	0.5371	CLDN8,KRTAP24-1,KRTAP25-1,KRTAP26-1	30508200-30510189,30575497-30577147,30583333-30583703,30613320-30614478	0.0912	0.0969	0.1516
YRI	1	184415655	184487311	184464019	0.1124	39	111	1.5491	71656	0.0957	0.9757	0.8046	0.5861	0.6847	553906	0.05	0.2236	0.1271	3.4502	0.4861	2.4598	0.6809	HMCN1	183970305-184426708	0.0885	0.1393	0.1338
YRI	16	69952096	70076155	70047827	0.1121	22	102	0.8222	124059	0.2129	0.9611	0.9407	0.9557	0.9015	634624	0.05	0.2236	0.1102	0.4529	0.2692	0.4676	0.2949	CALB2,ZNF23,ZNF19	69950126-69981843,70039003-70053618,70065476-70080755	0.1479	0.36	0.3289
YRI	9	71912049	72221183	71966484	0.112	17	286	0.9252	309134	0.4252	0.9831	0.984	0.9456	0.9648	183583	0.13	0.3606	0.2288	0.3868	0.2769	0.4258	0.2488	MAMDC2,SMC5,KLF9	71848339-72031708,72063697-72159609,72189332-72219393	0.105	0.1245	0.1182
YRI	6	45336040	45632932	45417610	0.1119	31	255	0.8589	296892	0.4288	0.9729	0.9635	0.9484	0.9503	566775	0.09	0.3	0.161	0.8326	0.3356	0.9513	0.3818	SUPT3H,RUNX2	44904447-45453648,45404031-45626797	0.1159	0.1377	0.1519
YRI	8	34198937	34478897	34445146	0.1119	23	318	1.1359	279960	0.4161	0.9796	0.9505	0.9685	0.9457	228484	0.15	0.3873	0.2119	0.3285	0.2244	0.2652	0.1729	no overlapping gene symbols	none	0.131	0.1898	0.232
YRI	8	36357040	36656986	36499553	0.1117	24	161	0.5368	299946	0.4458	0.9795	0.9526	0.965	0.7727	423342	0.07	0.2646	0.0847	0.433	0.2358	0.2123	0.2856	no overlapping gene symbols	none	0.227	0.1632	0.1796
YRI	2	200321156	200708592	200667766	0.1115	44	331	0.8543	387436	0.399	0.9758	0.8789	0.3341	0.5026	246787	0.19	0.4359	0.3814	0.3546	0.2396	0.2942	0.1584	C2orf69,C2orf60,C2orf47	200484273-200501241,200501878-200528704,200528284-200537085	0.0252	0.0419	0.0498
YRI	1	74197811	74524853	74350066	0.1113	40	276	0.8439	327042	0.409	0.9749	0.8758	0.9433	0.9471	176890	0.16	0.4	0.2458	0.65	0.1957	0.7363	0.2045	LRRIQ3,TNNI3K	74264289-74436459,74436513-74782696	0.1731	0.3455	0.3314
YRI	13	54500658	54543117	54524082	0.1112	28	79	1.8606	42459	0.0585	0.9623	0.7808	0.4261	0.8626	672345	0.08	0.2828	0.1017	1.4615	0.2551	0.8673	0.4252	no overlapping gene symbols	none	0.1083	0.049	0.0758
YRI	1	223673767	223938793	223794151	0.1112	41	168	0.6339	265026	0.3539	0.9748	0.8384	0.6795	0.6363	162606	0.26	0.5099	0.4068	0.6263	0.6077	0.4769	0.4762	LBR,ENAH	223655826-223682407,223741156-223907468	0.136	0.1365	0.084
YRI	16	73043289	73341820	73097405	0.1111	23	161	0.5393	298531	0.5122	0.9604	0.603	0.7701	0.8681	117781	0.3	0.5477	0.5169	0.8941	0.3534	0.8893	0.3158	GLG1,RFWD3,MLKL,FA2H	73043356-73198518,73212797-73258280,73263261-73292290,73304358-73366222	0.1691	0.0256	0.0455
YRI	3	164461398	164776632	164534096	0.111	44	267	0.847	315234	0.345	0.9482	0.9232	0.9095	0.9163	442559	0.1	0.3162	0.2542	0.5393	0.1929	0.3334	0.1386	no overlapping gene symbols	none	0.1954	0.1465	0.1259
YRI	3	137057563	137433611	137336222	0.111	45	227	0.6036	376048	0.4116	0.9482	0.8134	0.9887	0.9803	143392	0.28	0.5292	0.3051	0.3357	0.2895	0.4015	0.3789	PPP2R3A,MSL2	137167256-137349423,137350449-137397378	0.1947	0.417	0.3469
YRI	5	129828723	130193035	129967905	0.1109	29	162	0.4447	364312	0.395	0.9724	0.9963	0.9692	0.9535	439750	0.1	0.3162	0.2373	0.2752	0.2972	0.3872	0.3932	no overlapping gene symbols	none	0.1697	0.0743	0.0964
YRI	13	87831532	87872237	87858413	0.1109	29	69	1.6951	40705	0.0561	0.9621	0.6139	0.8809	0.8589	176745	0.18	0.4243	0.5424	0.8017	1.3538	0.7948	1.2827	no overlapping gene symbols	none	0.0935	0.2314	0.2283
YRI	1	114148427	114313606	114219366	0.1109	42	101	0.6115	165179	0.2066	0.9742	0.74	0.9133	0.8295	118244	0.37	0.6083	0.5847	0.5409	0.8305	0.7786	1.2885	RSBN1,PTPN22,AK123199,BCL2L15,AP4B1,DCLRE1B,HIPK1	114105976-114156593,114157960-114215857,114200779-114245382,114220958-114231692,114239199-114249264,114249560-114258217,114273518-114321945	0.2209	0.5093	0.4244
YRI	9	122737851	123146355	122877723	0.1109	18	381	0.9327	408504	0.5619	0.9827	0.9404	0.9602	0.9609	310636	0.13	0.3606	0.2034	0.3942	0.3266	0.4599	0.3683	C5,CEP110,RAB14,GSN,STOM	122754434-122852375,122890394-122979707,122980235-123003907,123101899-123134941,123141173-123172366	0.1309	0.4051	0.4268
YRI	14	31058654	31234452	31145501	0.1109	18	112	0.6371	175798	0.2533	0.9729	0.9543	0.9382	0.9711	323412	0.1	0.3162	0.1441	0.7103	0.3595	1.0728	0.7642	NUBPL	31100341-31400180	0.335	0.4097	0.3876
YRI	11	28675486	28884912	28831573	0.1108	33	291	1.3895	209426	0.284	0.9448	0.9325	0.7565	0.9091	393359	0.07	0.2646	0.1102	0.4638	0.4515	0.6631	0.7265	no overlapping gene symbols	none	0.3002	0.1603	0.1386
YRI	7	117505123	117694340	117646907	0.1108	20	185	0.9777	189217	0.2152	0.9837	0.984	0.8355	0.8474	148393	0.27	0.5196	0.4746	0.3613	0.2353	0.4004	0.2494	LSM8,ANKRD7	117611321-117620116,117651952-117669981	0.1556	0.0349	0.0605
YRI	2	27655263	28168362	27853970	0.1108	45	275	0.536	513099	0.6526	0.9753	0.9865	0.9617	0.9463	82906	0.36	0.6	0.3898	0.2762	0.2828	0.3989	0.4537	C2orf16,ZNF512,CCDC121,GPN1,SUPT7L,SLC4A1AP,AK124439,MRPL33,RBKS,BRE	27652892-27659093,27659396-27699467,27702009-27705249,27705406-27727217,27727182-27739953,27739841-27771351,27783133-27792103,27848087-27856112,27857769-27966727,27966985-28415271	0.1874	0.1971	0.1288
YRI	2	72194913	72446751	72435084	0.1106	46	269	1.0681	251838	0.3203	0.9751	0.9953	1	1	469514	0.08	0.2828	0.2797	0.7529	0.2043	1.3709	0.3864	CYP26B1,EXOC6B	72209874-72228471,72259951-72906685	0.3867	0.6924	0.684
YRI	20	18355221	18679122	18460617	0.1106	27	313	0.9663	323901	0.6563	0.9567	0.9109	0.8665	0.889	408488	0.06	0.2449	0.0932	0.3683	0.3369	0.2692	0.2291	C20orf12,POLR3F,RBBP9,SEC23B,BC150560,AF147354,DTD1	18312010-18395829,18396032-18413286,18415187-18425887,18436187-18490050,18496081-18498200,18496081-18498201,18516555-18692560	0.0898	0.0559	0.0542
YRI	9	102580475	102866916	102761784	0.1106	19	381	1.3301	286441	0.394	0.9826	0.8255	0.8476	0.8459	197296	0.14	0.3742	0.2458	0.6508	0.2542	0.5393	0.1937	PRG-3	102830851-103127238	0.0512	0.0757	0.0779
YRI	16	31292459	31653323	31605784	0.1106	24	173	0.4794	360864	0.6134	0.9598	0.941	0.9734	0.9731	118137	0.28	0.5292	0.3475	0.6161	0.8124	0.6231	0.4257	ITGAX,ITGAD,COX6A2,ZNF843,MGC46336,ARMC5,TGFB1I1,SLC5A2,C16orf58,ERAF,ZNF720	31274009-31301819,31312133-31345327,31346555-31347222,31354259-31361847,31354259-31361982,31377817-31385989,31390984-31396781,31401939-31409592,31408315-31427207,31446703-31447625,31632066-31678707	0.2277	0.2867	0.1927
YRI	4	30469733	30730543	30516819	0.1106	25	179	0.6863	260810	0.3733	0.9831	0.783	0.8655	0.6024	284644	0.1	0.3162	0.1441	0.9038	0.433	0.7988	0.3203	PCDH7	30331134-30757519	0.3134	0.1904	0.1461
YRI	4	30034910	30296150	30238259	0.1104	26	340	1.3015	261240	0.3739	0.983	0.8619	0.7862	0.5212	298665	0.12	0.3464	0.1441	0.9209	0.5387	0.8441	0.482	no overlapping gene symbols	none	0.1744	0.2054	0.1042
YRI	3	87691293	88188050	88080056	0.1103	46	389	0.7831	496757	0.6058	0.9479	0.981	0.8827	0.8465	561033	0.06	0.2449	0.1356	0.4457	0.3702	0.4204	0.3634	HTR1F,CGGBP1	88114415-88125609,88183789-88190836	0.3657	0.2666	0.2699
YRI	6	70402087	70604664	70513907	0.1103	32	301	1.4859	202577	0.2085	0.9713	0.7279	0.9617	0.9129	709002	0.07	0.2646	0.1271	1.0213	0.2401	0.8469	0.2576	LMBRD1	70442469-70563609	0.1385	0.2175	0.2525
YRI	1	96668494	96820695	96772769	0.1103	43	149	0.979	152201	0.1903	0.9738	0.8578	0.789	0.8324	861346	0.03	0.1732	0.0254	0.2925	0.3888	0.297	0.4163	no overlapping gene symbols	none	0.2129	0.4112	0.4425
YRI	5	44514499	44611790	44572871	0.1102	30	74	0.7606	97291	0.1429	0.9722	0.9747	0.9958	0.9886	255787	0.08	0.2828	0.2203	0.1621	0.153	0.1683	0.1311	no overlapping gene symbols	none	0.1269	0.1538	0.2226
YRI	1	70345545	70620803	70398650	0.1102	44	116	0.4214	275258	0.3442	0.9737	0.683	0.7869	0.652	82309	0.59	0.7681	0.7881	0.3369	0.2707	0.4588	0.3444	LRRC7,LRRC40,SFRS11,ANKRD13C,HHLA3	69998445-70361759,70383084-70443863,70443952-70490272,70497272-70593005,70593080-70606293	0.0548	0.0805	0.059
YRI	6	33388481	33642858	33481510	0.1102	33	169	0.6644	254377	0.3674	0.9712	0.8312	0.7476	0.9243	221676	0.14	0.3742	0.3051	0.4705	0.2952	0.4833	0.3882	TAPBP,ZBTB22,DAXX,LYPLA2P1,KIFC1,PHF1,CUTA,SYNGAP1,ZBTB9	33375449-33389967,33390172-33393472,33394378-33398682,33440490-33442117,33467290-33485677,33486771-33492193,33492296-33494043,33495824-33529444,33530333-33533298	0.1452	0.201	0.1948
YRI	6	127145478	127303760	127210141	0.1101	34	170	1.074	158282	0.1629	0.9711	0.9603	0.9761	0.9628	276262	0.11	0.3317	0.2458	0.2485	0.2167	0.4084	0.3309	no overlapping gene symbols	none	0.2346	0.2394	0.1835
YRI	16	2275197	2593944	2412315	0.1101	25	111	0.3482	318747	0.5418	0.959	0.9206	0.9609	0.9611	111478	0.48	0.6928	0.6102	1.1805	0.9248	1.1028	1.0686	ABCA3,CCNF,C16orf59,NTN3,TBC1D24,ATP6V0C,AMDHD2,CEMP1,PDPK1,AK056253,AX748261	2265879-2330748,2419395-2448860,2450115-2454965,2461500-2464147,2465147-2493489,2503953-2510220,2510427-2519733,2520036-2521420,2527970-2593190,2551468-2554644,2582515-2584558	0.1745	0.1403	0.1358
YRI	4	100880494	101342155	101182413	0.1099	27	330	0.7148	461661	0.4914	0.9826	0.6633	0.7586	0.9498	239144	0.14	0.3742	0.178	0.5489	0.1737	0.5987	0.1971	DAPP1,MAPKSP1,DNAJB14,H2AFZ,DDIT4L	100957003-101010369,101021386-101034726,101039587-101086775,101088266-101090535,101326049-101330636	0.1239	0.1477	0.1932
YRI	4	19449829	19724976	19542167	0.1096	28	203	0.7378	275147	0.3938	0.9824	0.709	0.9236	0.9061	70871	0.41	0.6403	0.6102	1.0328	0.3572	1.1653	0.3685	no overlapping gene symbols	none	0.1407	0.2531	0.197
YRI	1	223131176	223409598	223253231	0.1094	45	322	1.1565	278422	0.3718	0.9732	0.9392	0.8498	0.6754	355086	0.12	0.3464	0.1525	0.3029	0.2235	0.2095	0.1603	DNAH14	223183985-223278921	0.4195	0.239	0.2751
YRI	6	126679817	127069343	126979622	0.1093	35	131	0.3363	389526	0.4009	0.9705	0.9659	0.9959	0.9836	161807	0.36	0.6	0.5678	0.4396	0.6869	0.1982	0.2201	C6orf173	126702970-126711441	0.0884	0.7268	0.7391
YRI	9	124580036	124996282	124879998	0.1092	20	255	0.6126	416246	0.5726	0.9819	0.9856	0.9804	0.9747	199437	0.19	0.4359	0.3983	0.5846	0.2168	0.4741	0.2683	OR5C1,OR1K1,PDCL,RC3H2,ZBTB6,ZBTB26,RABGAP1,GPR21,STRBP	124591032-124591995,124602222-124603173,124620443-124630661,124651552-124707383,124710155-124715430,124720198-124733600,124743108-124906968,124836666-124837716,124927138-125070664	0.4486	0.269	0.3085
YRI	10	117200231	117495608	117340287	0.1087	28	444	1.5032	295377	0.3533	0.9743	0.9462	0.9306	0.9912	493248	0.06	0.2449	0.0593	0.4778	0.3783	0.5974	0.4796	ATRNL1	116843113-117698486	0.1457	0.3135	0.341
YRI	5	130771440	131007926	130948730	0.1087	31	154	0.6512	236486	0.2564	0.9718	0.9995	0.961	0.9157	472169	0.08	0.2828	0.1441	0.181	0.2012	0.3276	0.3499	RAPGEF6	130789502-130998828	0.2545	0.1311	0.1339
YRI	21	29281864	29428060	29386787	0.1085	8	99	0.6772	146196	0.304	0.979	0.9848	0.9923	0.9856	421035	0.05	0.2236	0.161	0.3353	0.3777	0.3208	0.3012	RNF160,RWDD2B,USP16,CCT8,C21orf7	29222336-29287095,29299950-29313554,29318808-29348678,29350518-29367881,29374743-29470073	0.1284	0.146	0.1273
YRI	20	13206628	13599870	13357503	0.1085	28	384	0.9765	393242	0.7968	0.9544	0.8716	0.9027	0.9203	64536	0.26	0.5099	0.4322	1.0755	0.3139	0.9484	0.3842	ISM1,TASP1	13150417-13229297,13318035-13567583	0.13	0.0892	0.1037
YRI	12	37654295	37710343	37661140	0.1085	29	102	1.8199	56048	0.069	0.9718	0.9883	0.824	0.9842	1560110	0.02	0.1414	0.0254	0.39	0.2796	0.5769	0.3419	no overlapping gene symbols	none	0.1369	0.2475	0.3011
YRI	11	32883675	33038769	33009683	0.1084	34	88	0.5674	155094	0.2103	0.9441	0.899	0.9408	0.9062	71631	0.37	0.6083	0.4915	1.1994	2.1726	0.6893	1.3704	QSER1,DEPDC7,TCP11L1	32871367-32958390,32993985-33011704,33017719-33051451	0.1265	0.3133	0.299
YRI	3	163942932	163976811	163964921	0.1084	47	72	2.1252	33879	0.0371	0.9472	0.9125	0.8944	0.8315	767857	0.07	0.2646	0.1356	0.45	0.2823	0.4375	0.203	no overlapping gene symbols	none	0.1729	0.1062	0.0735
YRI	16	23057528	23260349	23129222	0.1083	26	116	0.5719	202821	0.3447	0.9576	0.7011	0.9279	0.9419	157079	0.23	0.4796	0.3559	1.6702	1.7611	0.7176	0.7943	USP31,SCNN1G,SCNN1B	22980228-23068092,23101540-23135701,23221091-23300121	0.0978	0.2098	0.1976
YRI	14	43860277	44291064	44042537	0.1082	19	464	1.0771	430787	0.6208	0.9706	0.8604	0.9736	0.8851	322948	0.1	0.3162	0.1695	0.7156	0.567	0.4917	0.4999	FSCB	44043295-44046208	0.1046	0.1016	0.1153
YRI	11	56475989	56763122	56512094	0.1082	35	333	1.1597	287133	0.3334	0.944	0.8836	0.9386	0.8911	2130096	0.02	0.1414	0.0254	0.5099	0.3719	0.733	0.522	OR5AK2,LRRC55,APLNR	56512964-56513894,56705796-56714154,56757642-56761489	0.1065	0.1393	0.175
YRI	12	17684763	17835891	17765897	0.1081	30	235	1.555	151128	0.2588	0.9716	0.7675	0.6748	0.8393	268025	0.08	0.2828	0.0847	0.5215	0.3622	0.6394	0.2782	no overlapping gene symbols	none	0.0597	0.0672	0.1054
YRI	8	79108785	79438618	79204368	0.1081	25	259	0.7852	329833	0.3508	0.9775	0.9464	0.9333	0.9398	494074	0.07	0.2646	0.0763	0.3503	0.3804	0.3156	0.2378	no overlapping gene symbols	none	0.0996	0.1436	0.1397
YRI	2	195017990	195272412	195206389	0.1079	47	191	0.7507	254422	0.262	0.9724	0.9794	0.9253	0.8871	148401	0.18	0.4243	0.2881	0.6709	0.3872	0.5173	0.3892	no overlapping gene symbols	none	0.1385	0.0908	0.1052
YRI	3	100827938	100957958	100946500	0.1079	48	130	0.9998	130020	0.1423	0.9469	0.8927	0.8346	0.9017	451676	0.13	0.3606	0.2797	0.8106	0.3127	1.1371	0.3848	COL8A1	100840143-100997848	0.0918	0.1149	0.0979
YRI	21	28854049	29039841	29032249	0.1077	9	207	1.1141	185792	0.3863	0.978	0.997	0.9907	0.9322	242226	0.08	0.2828	0.0593	1.0578	0.652	1.3496	0.8716	no overlapping gene symbols	none	0.2299	0.0921	0.0761
YRI	10	35252578	35430541	35331341	0.1077	29	131	0.7361	177963	0.2944	0.9738	0.9584	0.9414	0.9527	66474	0.3	0.5477	0.5254	0.5919	0.4547	0.8914	0.6667	CUL2	35338811-35419300	0.0718	0.0773	0.0684
YRI	11	9761900	9885582	9875842	0.1076	36	161	1.3017	123682	0.1677	0.9438	0.783	0.5447	0.8109	423936	0.09	0.3	0.1695	0.6101	0.4886	0.6632	0.4052	SBF2	9756789-10272330	0.1363	0.1133	0.1482
YRI	3	164318798	164383709	164325558	0.1075	49	69	1.063	64911	0.071	0.9466	0.9091	0.9489	0.9067	594198	0.09	0.3	0.1525	0.3109	0.3699	0.2486	0.2821	no overlapping gene symbols	none	0.1244	0.1093	0.0555
YRI	13	58104266	58216237	58144274	0.1074	30	134	1.1967	111971	0.1543	0.9596	0.8624	0.7964	0.796	444626	0.05	0.2236	0.1356	1.2125	1.9295	0.7373	1.0271	no overlapping gene symbols	none	0.1011	0.4229	0.4503
YRI	3	81506659	81706217	81584806	0.1074	50	166	0.8318	199558	0.2434	0.9466	0.9669	0.8696	0.9244	538442	0.06	0.2449	0.0847	0.8796	0.3077	0.9379	0.3681	GBE1	81621539-81893640	0.1286	0.0436	0.0249
YRI	21	13517134	13984840	13608528	0.1073	10	113	0.2416	467706	0.9725	0.9775	0.8391	0.6256	0.6601	97338	0.32	0.5657	0.3898	0.9091	0.57	0.955	0.6078	POTED,LOC441956	13904368-13935777,13973491-13975330	0.1334	0.1682	0.1967
YRI	4	52378363	52690816	52584359	0.1072	29	176	0.5633	312453	0.3326	0.9812	0.9078	0.6209	0.6986	60630	0.66	0.8124	0.7966	0.1476	0.1943	0.196	0.2774	DCUN1D4,LRRC66,SGCB,SPATA18	52404032-52477760,52554622-52578543,52581628-52599203,52612349-52658215	0.4503	0.155	0.1171
YRI	16	23260349	23664898	23509036	0.107	27	231	0.571	404549	0.6876	0.9568	0.9654	0.9156	0.9448	135023	0.3	0.5477	0.5169	1.0515	0.307	1.3929	0.2827	SCNN1B,COG7,GGA2,EARS2,UBFD1,NDUFAB1,PALB2,DCTN5,PLK1,ERN2	23221091-23300121,23307316-23372004,23383143-23429309,23440834-23476197,23476362-23493211,23499835-23515140,23521983-23560179,23560307-23588683,23597701-23609189,23609126-23632322	0.1566	0.0541	0.0729
YRI	13	86435138	86646269	86462451	0.1069	31	197	0.9331	211131	0.2909	0.9595	0.938	0.9621	0.9707	413570	0.09	0.3	0.1356	0.2368	0.1823	0.3446	0.2614	no overlapping gene symbols	none	0.1109	0.1932	0.1806
YRI	8	79045068	79108785	79057482	0.1069	26	69	1.0829	63717	0.0678	0.9766	0.8643	0.9237	0.9012	288371	0.12	0.3464	0.2288	0.2716	0.2648	0.2748	0.1747	no overlapping gene symbols	none	0.16	0.0865	0.1126
YRI	1	96820695	97171491	96921321	0.1069	46	234	0.6671	350796	0.4387	0.9708	0.8558	0.7451	0.8088	203273	0.15	0.3873	0.2203	0.3238	0.2307	0.3801	0.2576	PTBP2	96959965-97052936	0.1515	0.2044	0.1576
YRI	1	208085359	208403666	208265511	0.1069	47	227	0.7131	318307	0.425	0.9708	0.9292	0.701	0.7236	162799	0.27	0.5196	0.4322	0.3471	0.2389	0.3165	0.256	C1orf107,SYT14	208067955-208097531,208178160-208404256	0.2691	0.2658	0.2143
YRI	7	91694752	91895256	91737921	0.1067	21	70	0.3491	200504	0.2281	0.982	0.957	0.8765	0.789	522427	0.1	0.3162	0.2119	0.8772	0.1447	0.837	0.2161	KRIT1,ANKIB1	91666218-91713350,91713483-91868634	0.1039	0.1637	0.1547
YRI	13	58216237	58262174	58240873	0.1066	32	81	1.7633	45937	0.0633	0.9593	0.7881	0.7004	0.7407	341730	0.06	0.2449	0.0847	1.4653	0.7894	1.1292	0.4202	no overlapping gene symbols	none	0.0271	0.1317	0.1751
YRI	14	47241450	47422211	47373190	0.1064	20	280	1.549	180761	0.2605	0.9685	0.7795	0.8162	0.8641	128337	0.22	0.469	0.3983	0.8484	1.0237	1.0207	0.9025	no overlapping gene symbols	none	0.0965	0.1454	0.2142
YRI	16	45657182	45869072	45714871	0.1063	28	64	0.302	211890	0.3636	0.9565	0.9792	0.9958	0.997	2098814	0.01	0.1	0.0593	0.4808	0.6057	0.2002	0.2225	NETO2,ITFG1	45672942-45735409,45746798-46052516	0.1756	0.2768	0.3622
YRI	5	60656013	60831242	60741467	0.1063	32	83	0.4737	175229	0.19	0.9708	0.8897	0.9301	0.9299	746071	0.06	0.2449	0.1356	0.1546	0.171	0.1587	0.1668	no overlapping gene symbols	none	0.0664	0.1615	0.1555
YRI	2	186568733	186632609	186605002	0.1062	48	89	1.3933	63876	0.0658	0.971	0.9512	0.9238	0.9608	606562	0.07	0.2646	0.1441	0.8075	1.4754	1.5213	2.9516	no overlapping gene symbols	none	0.0294	0.0608	0.1011
YRI	5	130193035	130466000	130266985	0.1061	33	170	0.6228	272965	0.2959	0.9707	0.9987	0.9818	0.9516	438241	0.09	0.3	0.2373	0.1981	0.1469	0.34	0.2382	no overlapping gene symbols	none	0.1164	0.1177	0.1243
YRI	16	74003176	74499960	74145467	0.106	29	267	0.5375	496784	0.8524	0.9563	0.9431	0.954	0.9613	302885	0.11	0.3317	0.2966	0.8804	0.4135	0.987	0.5189	CFDP1,TMEM170A,CHST6,CHST5,FLJ22167,GABARAPL2,ADAT1,KARS,TERF2IP	73885108-74024888,74037381-74056085,74064522-74086427,74119928-74126569,74129515-74147637,74157749-74169280,74190498-74214655,74219130-74239078,74239184-74248829	0.3286	0.3895	0.3748
YRI	9	95984402	96372196	96252017	0.106	21	265	0.6834	387794	0.5334	0.9788	0.7935	0.7461	0.7525	131847	0.24	0.4899	0.3305	0.6655	0.6171	0.7705	0.7897	ZNF169,FAM22F,HIATL1,FBP2	96061398-96105112,96120298-96130747,96176653-96263023,96360823-96395896	0.1469	0.214	0.2346
YRI	12	49484061	49643809	49521985	0.1059	31	136	0.8513	159748	0.1967	0.9697	0.9482	0.8732	0.9083	617201	0.07	0.2646	0.1017	0.7308	0.7691	0.879	0.8567	ATF1,TMPRSS12,METTL7A,HIGD1C	49444085-49501174,49522967-49567930,49604800-49612567,49634048-49650556	0.0925	0.1231	0.0923
YRI	11	84493052	84841632	84682617	0.1058	37	183	0.525	348580	0.4047	0.9426	0.9596	0.9814	0.8818	229721	0.18	0.4243	0.339	0.3814	0.3628	0.4826	0.5014	no overlapping gene symbols	none	0.132	0.0228	0.018
YRI	20	21609488	21729625	21718657	0.1058	29	95	0.7908	120137	0.2434	0.9519	0.9939	0.9486	0.8836	306138	0.06	0.2449	0.0678	1.0156	0.7789	1.3237	0.9747	PAX1	21634296-21644620	0.4141	0.1884	0.1562
YRI	2	195272412	195527688	195359951	0.1058	49	209	0.8187	255276	0.2629	0.9706	0.9857	0.9095	0.8589	138720	0.19	0.4359	0.3644	0.4642	0.2922	0.4737	0.1955	no overlapping gene symbols	none	0.5142	0.3739	0.4452
YRI	10	95821997	96099315	96060365	0.1057	30	221	0.7969	277318	0.3317	0.9719	0.7336	0.4704	0.8517	579929	0.08	0.2828	0.1017	1.0168	0.3363	0.8202	0.3716	PLCE1,NOC3L	95743735-96078138,96082978-96112673	0.1246	0.0955	0.1351
YRI	4	21340370	21591134	21471777	0.1057	30	320	1.2761	250764	0.3589	0.9801	0.7972	0.9167	0.8768	566055	0.05	0.2236	0.0424	0.5861	0.7383	0.757	0.9987	no overlapping gene symbols	none	0.2956	0.3481	0.3126
YRI	2	155556429	155900591	155779244	0.1056	50	220	0.6392	344162	0.3544	0.9705	0.8922	0.8743	0.8517	193383	0.33	0.5745	0.5169	0.29	0.3403	0.3189	0.3457	no overlapping gene symbols	none	0.1385	0.2642	0.3293
YRI	16	46653396	46732736	46725075	0.1055	30	45	0.5672	79340	0.1361	0.956	0.9701	0.9992	0.9984	2098814	0.01	0.1	0.0593	2.5399	2.5221	0.4909	0.636	ABCC12	46674384-46738182	0.3616	0.3552	0.3729
YRI	5	77310268	77650767	77456412	0.1055	34	228	0.6696	340499	0.3691	0.9703	0.6034	0.9053	0.7648	125579	0.36	0.6	0.4576	0.9253	0.3007	1.0256	0.4277	AP3B1	77333905-77626284	0.0384	0.1143	0.0802
YRI	14	63215054	63445738	63356455	0.1054	21	106	0.4595	230684	0.3324	0.9675	0.9766	0.8385	0.9367	102704	0.36	0.6	0.5254	0.6539	0.8703	0.6744	0.7765	SGPP1,SYNE2	63220687-63264509,63389435-63762922	0.1548	0.0871	0.0755
YRI	7	64322383	64570551	64540471	0.1053	22	225	0.9066	248168	0.2823	0.9812	0.9879	0.9671	0.9504	334260	0.09	0.3	0.2881	0.439	0.3441	0.625	0.4592	ZNF92	64476202-64503433	0.1856	0.122	0.1181
YRI	2	82794957	82945511	82913481	0.1051	51	149	0.9897	150554	0.1915	0.9702	0.9918	0.9962	0.9959	347066	0.08	0.2828	0.1017	0.5328	0.4156	0.5186	0.6071	no overlapping gene symbols	none	0.1014	0.2197	0.1508
YRI	4	17845812	18038800	17991310	0.1051	31	173	0.8964	192988	0.2762	0.9795	0.7961	0.7791	0.7803	422030	0.06	0.2449	0.0339	0.6288	0.3739	0.5954	0.4538	no overlapping gene symbols	none	0.1188	0.0754	0.0985
YRI	11	45751385	46179339	46064934	0.1048	38	280	0.6543	427954	0.5803	0.9418	0.8962	0.9422	0.9854	194646	0.14	0.3742	0.2119	0.5483	0.3348	0.4616	0.2612	SLC35C1,CRY2,MAPK8IP1,LOC143678,PEX16,GYLTL1B,PHF21A	45783911-45791143,45825532-45861375,45863777-45884592,45884661-45885409,45887795-45896182,45899771-45907223,45907445-46099561	0.2972	0.1018	0.1467
YRI	1	176432243	176853000	176650280	0.1048	48	328	0.7795	420757	0.5618	0.9686	0.9451	0.9291	0.9388	411678	0.09	0.3	0.1271	0.394	0.4257	0.4614	0.37	RASAL2,C1orf49,C1orf220	176330252-176710180,176748834-176758407,176778553-176784647	0.262	0.3335	0.3432
YRI	5	42103638	42259292	42147873	0.1048	35	164	1.0536	155654	0.2285	0.9698	0.9835	0.9937	0.9944	347314	0.06	0.2449	0.1102	0.237	0.2527	0.3324	0.3888	no overlapping gene symbols	none	0.0957	0.3273	0.3158
YRI	1	36067219	36332570	36184324	0.1047	49	84	0.3166	265351	0.3318	0.9685	0.999	0.9474	0.9641	354549	0.11	0.3317	0.161	0.1898	0.1754	0.3438	0.3173	EIF2C4,EIF2C1,EIF2C3,TEKT2,ADPRHL2	36046414-36093775,36121396-36162486,36169358-36294650,36322262-36326463,36327072-36332120	0.3753	0.3201	0.1713
YRI	4	87559754	87925530	87887702	0.1047	32	149	0.4074	365776	0.3893	0.9791	0.9285	0.7588	0.9442	229360	0.19	0.4359	0.3475	0.2026	0.2325	0.32	0.4799	PTPN13	87734908-87955326	0.1352	0.1617	0.2093
YRI	13	67144705	67253692	67218719	0.1045	33	77	0.7065	108987	0.1502	0.9581	0.9285	0.9077	0.9	149840	0.21	0.4583	0.4237	0.4813	0.6229	0.5854	0.774	no overlapping gene symbols	none	0.0867	0.2054	0.1597
YRI	3	56441582	56814197	56605693	0.1045	51	274	0.7353	372615	0.4544	0.9444	0.7915	0.7244	0.4939	200052	0.26	0.5099	0.4576	0.8007	0.3668	0.7802	0.3661	ERC2,CCDC66,C3orf63,ARHGEF3	55517375-56477431,56566230-56630874,56629199-56692175,56736485-57088376	0.216	0.0811	0.0342
YRI	10	57546890	57818074	57661527	0.1044	31	371	1.3681	271184	0.3244	0.9706	0.967	0.9303	0.9707	228984	0.13	0.3606	0.1864	0.3265	0.2975	0.3386	0.2365	ZWINT	57787204-57791040	0.0879	0.1094	0.1915
YRI	5	102359282	102755238	102512042	0.1043	36	240	0.6061	395956	0.4293	0.9695	0.924	0.7285	0.8507	167580	0.21	0.4583	0.3983	0.3869	0.2099	0.6289	0.3302	PAM,GIN1,HISPPD1,C5orf30	102229425-102393316,102449602-102483741,102492908-102566808,102622340-102642260	0.0876	0.1225	0.1413
YRI	12	85643396	85793070	85666012	0.1041	32	112	0.7483	149674	0.1843	0.9687	0.8807	0.9875	0.9505	514788	0.06	0.2449	0.1695	0.2981	0.2797	0.3274	0.2356	MGAT4C	84897167-85756812	0.1136	0.0857	0.046
YRI	10	34925876	35094196	35013950	0.1041	32	167	0.9922	168320	0.2785	0.9704	0.931	0.978	0.9913	302233	0.08	0.2828	0.1356	0.3943	0.4898	0.7459	0.9561	PARD3	34440102-35143929	0.2224	0.2077	0.2055
YRI	6	69759312	69812831	69789165	0.104	36	91	1.7003	53519	0.0551	0.9653	0.6083	0.8807	0.9226	722509	0.06	0.2449	0.1017	0.4441	0.3069	0.2138	0.1443	BAI3	69402352-70156124	0.0445	0.2764	0.3176
YRI	20	13599870	13802942	13770677	0.104	30	220	1.0834	203072	0.4115	0.9498	0.9138	0.7767	0.9497	333466	0.05	0.2236	0.1102	1.2846	0.6436	0.4247	0.5231	ESF1,C20orf7,SEL1L2	13642968-13713532,13713681-13745874,13778049-13919262	0.0472	0.1072	0.097
YRI	20	29271190	29356685	29320969	0.104	31	64	0.7486	85495	0.1589	0.9496	0.7394	0.9553	0.9798	597077	0.03	0.1732	0.0339	0.443	0.3311	0.3602	0.3991	DEFB115,DEFB116	29309127-29311096,29354675-29360049	0.1696	0.2436	0.2718
YRI	2	209894181	210082297	209943100	0.1039	52	206	1.0951	188116	0.1937	0.9694	0.9152	0.8488	0.8672	380939	0.12	0.3464	0.1949	0.336	0.3106	0.3227	0.2349	no overlapping gene symbols	none	0.2628	0.4694	0.4265
YRI	6	47487802	47734792	47596897	0.1036	37	187	0.7571	246990	0.3568	0.9649	0.8365	0.9202	0.935	137021	0.14	0.3742	0.2119	0.3707	0.2529	0.4448	0.2229	CD2AP,GPR111	47553483-47702955,47732284-47766296	0.0833	0.089	0.0502
YRI	4	46822123	46975313	46844815	0.1035	33	157	1.0249	153190	0.2193	0.9785	0.7581	0.7225	0.7889	259459	0.09	0.3	0.1441	0.5055	0.4135	0.4992	0.3095	GABRB1	46728335-47123202	0.1	0.0108	0.0009
YRI	10	116785183	117200231	117150403	0.1035	33	299	0.7204	415048	0.4965	0.9697	0.9589	0.9367	0.9927	347707	0.09	0.3	0.1949	0.3068	0.2264	0.4255	0.3045	ATRNL1	116843113-117698486	0.161	0.1534	0.176
YRI	2	200912626	201030273	200930404	0.1035	53	142	1.207	117647	0.1212	0.9691	0.7581	0.197	0.1382	172280	0.26	0.5099	0.4576	0.6384	0.4418	0.697	0.3946	LOC26010	200879600-201055231	0.1827	0.1557	0.1898
YRI	8	78334295	78567945	78516776	0.1035	27	199	0.8517	233650	0.2485	0.9727	0.7888	0.9071	0.8385	897805	0.04	0.2	0.0593	0.3432	0.3308	0.3469	0.3384	no overlapping gene symbols	none	0.165	0.0889	0.0981
YRI	3	17552380	17894426	17779468	0.1035	52	203	0.5935	342046	0.4171	0.9436	0.9176	0.9832	0.9929	135886	0.26	0.5099	0.3475	0.4178	0.1846	0.2648	0.177	TBC1D5	17174902-17757403	0.0654	0.5398	0.5618
YRI	3	164776632	165069155	164923531	0.1033	53	255	0.8717	292523	0.3202	0.9434	0.9369	0.7938	0.8652	295828	0.16	0.4	0.4153	0.486	0.2108	0.5938	0.2353	no overlapping gene symbols	none	0.0301	0.0624	0.0792
YRI	9	11218369	11459230	11418596	0.1033	22	421	1.7479	240861	0.3495	0.9766	0.9477	0.9939	0.9935	428863	0.08	0.2828	0.1441	0.5768	0.6219	0.9111	0.8935	no overlapping gene symbols	none	0.1991	0.2304	0.2616
YRI	5	130557691	130771440	130713188	0.1033	37	114	0.5333	213749	0.2317	0.9688	0.9992	0.9671	0.9498	733272	0.04	0.2	0.1441	0.2515	0.1882	0.3759	0.4004	LYRM7,CDC42SE2	130534539-130569018,130627600-130758281	0.4601	0.2788	0.2658
YRI	1	151737226	152588287	152308968	0.1033	50	371	0.4359	851061	1.1364	0.9669	0.8163	0.7958	0.8991	728864	0.04	0.2	0.0254	0.6886	0.2511	0.5259	0.2562	S100A6,S100A5,S100A4,S100A3,S100A2,S100A16,S100A14,S100A13,S100A1,C1orf77,SNAPIN,ILF2,NPR1,INTS3,SLC27A3,GATAD2B,DENND4B,CRTC2,SLC39A1,CREB3L4,JTB,RAB13,RPS27,NUP210L,TPM3,C1orf189,C1orf43,UBAP2L,HAX1,AQP10,ATP8B2	151773699-151775341,151776246-151780865,151782718-151784906,151786432-151788358,151800208-151804930,151845990-151852138,151853355-151855414,151857899-151866741,151867496-151871137,151873148-151884603,151897823-151900930,151901137-151910103,151917787-151933092,151967190-152013179,152014391-152019257,152043826-152162075,152168600-152185778,152186775-152197667,152198211-152206812,152207020-152213456…	0.1088	0.1493	0.152
YRI	10	35657728	36091639	35764307	0.1032	34	366	0.8435	433911	0.7179	0.9695	0.966	0.917	0.908	230229	0.08	0.2828	0.2542	0.9966	0.2361	1.1696	0.3547	CCNY,GJD4,FZD8	35665807-35900853,35934343-35937869,35967182-35970368	0.1767	0.1262	0.1723
YRI	13	81984661	82125458	82031478	0.1031	34	125	0.8878	140797	0.194	0.9564	0.7927	0.7776	0.8804	145205	0.2	0.4472	0.2881	0.6855	0.2971	0.5877	0.3489	no overlapping gene symbols	none	0.0103	0.0714	0.0308
YRI	1	45706753	45885859	45858439	0.1031	51	118	0.6588	179106	0.224	0.9667	0.93	0.9584	0.9711	461353	0.07	0.2646	0.3475	0.2555	0.2326	0.1886	0.1462	TESK2,LOC126661,MMACHC,PRDX1,AKR1A1,NASP,CCDC17,GPBP1L1	45582141-45729427,45733167-45738233,45738442-45749326,45749293-45760196,45789084-45808308,45822303-45857154,45858302-45862316,45865567-45899484	0.0823	0.0683	0.0807
YRI	1	119263132	119589065	119302296	0.103	52	347	1.0646	325933	0.4076	0.9666	0.6536	0.8659	0.8424	1735297	0.02	0.1414	0.0085	0.4723	0.4245	0.3613	0.4332	TBX15,WARS2	119227188-119333702,119375361-119484818	0.0782	0.2595	0.3365
YRI	10	23372952	23721768	23578536	0.1028	35	282	0.8084	348816	0.5771	0.9694	0.9343	0.8964	0.8905	165528	0.12	0.3464	0.1271	0.94	0.3794	1.0718	0.2885	MSRB2,PTF1A,C10orf67	23424432-23450948,23521465-23523187,23645525-23673778	0.2307	0.2612	0.213
YRI	13	64416287	64556849	64477271	0.1028	35	146	1.0387	140562	0.1937	0.956	0.9582	0.9819	0.9869	336007	0.1	0.3162	0.1102	0.2571	0.2679	0.24	0.2153	no overlapping gene symbols	none	0.1885	0.3587	0.2384
YRI	2	210082297	210413152	210315387	0.1027	54	301	0.9098	330855	0.3407	0.9682	0.9517	0.8305	0.869	435420	0.11	0.3317	0.161	0.2705	0.2027	0.3903	0.3025	MAP2,C2orf21,KIAA1843	210152647-210307079,210344961-210369516,210402197-210543283	0.2355	0.2123	0.1666
YRI	11	28583362	28675486	28633338	0.1027	39	84	0.9118	92124	0.1249	0.9405	0.8844	0.7794	0.9238	680900	0.04	0.2	0.0254	0.6351	0.3778	0.6663	0.4477	no overlapping gene symbols	none	0.0438	0.2214	0.1163
YRI	7	124179993	124264418	124239942	0.1026	23	73	0.8647	84425	0.096	0.9804	0.9311	0.8927	0.9179	374236	0.11	0.3317	0.1186	0.2232	0.156	0.3143	0.1396	GPR37,POT1	124173349-124192917,124249675-124357273	0.0398	0.0903	0.0903
YRI	14	49878898	50012633	50003955	0.1026	22	123	0.9197	133735	0.1927	0.965	0.6534	0.9076	0.9716	291942	0.1	0.3162	0.1695	0.7428	0.5531	0.7079	0.4721	CDKL1,MAP4K5	49872461-49952929,49954992-50069126	0.137	0.2175	0.2194
YRI	6	146121376	146544150	146181434	0.1026	38	306	0.7238	422774	0.4351	0.9643	0.9819	0.9636	0.9466	639193	0.07	0.2646	0.0847	0.1848	0.1301	0.1887	0.149	FLJ44955,FBXO30,SHPRH,GRM1	146152098-146154802,146160964-146177614,146247636-146326926,146390474-146800424	0.0965	0.0812	0.0616
YRI	11	30151295	30410151	30211761	0.1026	40	242	0.9349	258856	0.351	0.9404	0.6404	0.9048	0.921	164346	0.19	0.4359	0.2119	0.4362	0.3137	0.4792	0.1775	FSHB,C11orf46,MPPED2	30209138-30213400,30301224-30315741,30388347-30558617	0.0983	0.049	0.0355
YRI	2	98328021	98725528	98504039	0.1022	55	255	0.6415	397507	0.4093	0.9678	0.8407	0.7432	0.7595	189282	0.27	0.5196	0.4153	0.8838	0.1505	0.8142	0.1778	CNGA3,INPP4A,C2orf64,UNC50,MGAT4A	98329049-98381496,98427844-98564716,98582296-98591387,98591473-98601409,98602000-98714021	0.0846	0.1058	0.1319
YRI	2	197908269	198086791	198005401	0.1021	56	72	0.4033	178522	0.1838	0.9678	0.9853	0.954	0.9064	685634	0.07	0.2646	0.0847	0.2534	0.2667	0.4447	0.4743	SF3B1,COQ10B,HSPD1,HSPE1	197964942-198008016,198026475-198048096,198059552-198072885,198073364-198076416	0.1048	0.1774	0.0961
YRI	14	83323188	83595250	83422110	0.1021	23	393	1.4445	272062	0.3921	0.9644	0.5744	0.8008	0.5702	158481	0.19	0.4359	0.2288	0.3321	0.3944	0.3184	0.2844	no overlapping gene symbols	none	0.0802	0.1161	0.1264
YRI	7	87033898	87466881	87309958	0.1019	24	211	0.4873	432983	0.4925	0.9801	0.8989	0.9454	0.8401	111618	0.4	0.6325	0.7034	0.4534	0.172	0.4225	0.2052	ABCB1,RUNDC3B,SLC25A40,DBF4,ADAM22	86970883-87180500,87095664-87297691,87303353-87343604,87343479-87376792,87401637-87664385	0.1152	0.0801	0.0431
YRI	6	127069343	127145478	127103011	0.1019	39	60	0.7881	76135	0.0784	0.964	0.9622	0.9827	0.9714	230659	0.18	0.4243	0.2458	0.2885	0.4377	0.4292	0.8576	no overlapping gene symbols	none	0.092	0.6148	0.6252
YRI	6	33112895	33388481	33192574	0.1018	40	539	1.9558	275586	0.3981	0.9639	0.8189	0.6508	0.9202	269482	0.09	0.3	0.2288	1.6448	2.9257	1.1656	2.0188	HLA-DPA1,HLA-DPB1,HLA-DPB2,COL11A2,RXRB,SLC39A7,HSD17B8,RING1,VPS52,RPS18,B3GALT4,WDR46,PFDN6,RGL2,TAPBP	33140771-33149527,33151737-33162954,33188270-33194904,33238446-33268223,33269342-33276410,33276580-33280192,33280396-33282585,33284263-33288477,33326026-33347640,33347829-33352259,33352894-33354580,33354862-33364969,33365355-33366689,33367413-33374716,33375449-33389967	0.1311	0.2492	0.317
YRI	1	46277822	46516487	46319439	0.1017	53	130	0.5447	238665	0.2985	0.9655	0.8901	0.9126	0.9597	467176	0.07	0.2646	0.3475	0.3939	0.1012	0.3491	0.1015	PIK3R3,TSPAN1,POMGNT1,C1orf190,RAD54L	46278398-46370967,46418784-46424217,46426939-46436708,46441592-46509912,46486003-46516732	0.0514	0.0616	0.0684
YRI	4	45426373	45590913	45486985	0.1017	34	98	0.5956	164540	0.2355	0.9775	0.8077	0.9791	0.9587	247440	0.17	0.4123	0.2966	0.5284	0.3272	0.7805	0.3556	no overlapping gene symbols	none	0.0584	0.0855	0.0904
YRI	7	116684726	117054475	116943079	0.1016	25	334	0.9033	369749	0.4206	0.98	0.9347	0.9642	0.9637	226555	0.13	0.3606	0.339	0.3735	0.1794	0.5146	0.2147	WNT2,ASZ1,CFTR	116704517-116750579,116790511-116854813,116907252-117095954	0.1667	0.2698	0.2713
YRI	6	77602313	77943385	77808554	0.1015	41	412	1.208	341072	0.351	0.9638	0.4949	0.6205	0.5791	223274	0.17	0.4123	0.2288	0.4918	0.3285	0.5584	0.339	no overlapping gene symbols	none	0.1166	0.1508	0.1645
YRI	1	92765744	93137314	92902856	0.1014	54	226	0.6082	371570	0.4647	0.965	0.9766	0.9974	0.9981	247203	0.11	0.3317	0.2203	0.4135	0.2068	0.3867	0.2573	EVI5,RPL5,FAM69A	92746840-93030549,93070181-93080069,93080308-93199667	0.0923	0.2592	0.3173
YRI	12	86085333	86166948	86115999	0.1014	33	96	1.1763	81615	0.1005	0.9666	0.738	0.9775	0.9477	72539	0.55	0.7416	0.7119	0.5023	0.2728	0.4446	0.3428	no overlapping gene symbols	none	0.0377	0.048	0.0391
YRI	8	35627942	35918090	35727955	0.1014	28	205	0.7065	290148	0.4313	0.9701	0.9091	0.9432	0.8843	302699	0.11	0.3317	0.1186	0.8323	0.1808	0.7049	0.338	UNC5D	35521451-35771722	0.3506	0.2958	0.3191
YRI	12	83004422	83430580	83311612	0.1013	34	471	1.1052	426158	0.5247	0.9665	0.959	0.8079	0.555	299679	0.1	0.3162	0.161	0.3719	0.3304	0.3721	0.3197	no overlapping gene symbols	none	0.1719	0.2548	0.3795
YRI	5	12322383	12902201	12550645	0.1012	38	365	0.6295	579818	0.8514	0.9676	0.9867	0.7427	0.9132	345534	0.07	0.2646	0.1271	0.446	0.341	0.5021	0.413	no overlapping gene symbols	none	0.1993	0.173	0.1581
YRI	12	77881031	78029267	77984203	0.1012	35	139	0.9377	148236	0.1825	0.9664	0.9171	0.5723	0.6612	101844	0.37	0.6083	0.4237	0.7304	1.3109	0.8874	1.5558	no overlapping gene symbols	none	0.0732	0.0326	0.0335
YRI	12	82867378	83004422	82934751	0.1012	36	74	0.54	137044	0.1687	0.9664	0.9536	0.8067	0.3312	303377	0.09	0.3	0.1102	0.5459	0.4217	0.6535	0.4795	no overlapping gene symbols	none	0.0625	0.087	0.0706
YRI	5	88643344	88828918	88725326	0.1011	39	123	0.6628	185574	0.2012	0.9674	0.6359	0.4096	0.498	276054	0.1	0.3162	0.2712	0.4293	0.4129	0.5214	0.4606	no overlapping gene symbols	none	0.1288	0.1033	0.1908
YRI	11	8757080	9072347	8883255	0.1009	41	321	1.0182	315267	0.4275	0.9394	0.8725	0.5396	0.8138	374850	0.09	0.3	0.0678	1.1565	0.3661	1.3072	0.3704	ST5,C11orf17,C11orf16,ASCL3,TMEM9B,NRIP3,SCUBE2	8671474-8788800,8889276-8898202,8898198-8911129,8915694-8921156,8925415-8942565,8960967-8982124,8998510-9069731	0.1973	0.2169	0.238
YRI	6	51407801	51523409	51478282	0.1008	42	115	0.9947	115608	0.167	0.9632	0.7776	0.8457	0.9185	342064	0.08	0.2828	0.0763	0.3654	0.4458	0.4888	0.6684	no overlapping gene symbols	none	0.0282	0.0604	0.052
YRI	12	82763589	82867378	82824638	0.1007	37	102	0.9828	103789	0.1278	0.9661	0.9569	0.8497	0.42	663376	0.04	0.2	0.0254	0.3326	0.329	0.436	0.448	no overlapping gene symbols	none	0.1024	0.0787	0.061
YRI	6	27738767	28075253	27800238	0.1007	43	269	0.7994	336486	0.486	0.9631	0.9977	0.9941	0.9995	1337861	0.02	0.1414	0.0593	0.3497	0.3969	0.3921	0.4783	HIST1H2BL,HIST1H3H,HIST1H2AJ,HIST1H2BM,HIST1H4J,HIST1H4K,HIST1H2AK,HIST1H2BN,HIST1H2AL,HIST1H1B,HIST1H3I,HIST1H4L,HIST1H3J,HIST1H2AM,HIST1H2BO,OR2B2,OR2B6	27883235-27883688,27883955-27886293,27890058-27890497,27890800-27891246,27899881-27900237,27906930-27907284,27913636-27914096,27914418-27914867,27941085-27941555,27942548-27943338,27947601-27948078,27948904-27949268,27966071-27966549,27968455-27968942,27969181-27969648,27987002-27988076,28032997-28033939	0.1321	0.1208	0.1439
YRI	10	100871899	101147150	101002275	0.1007	36	270	0.9809	275251	0.3292	0.9676	0.94	0.8396	0.9638	231467	0.14	0.3742	0.3305	0.5471	0.215	0.699	0.2405	HPSE2,CNNM1,GOT1	100208866-100985609,101078845-101144077,101146617-101180336	0.3103	0.1935	0.3
YRI	3	33418035	33856542	33527355	0.1007	54	210	0.4789	438507	0.5347	0.941	0.9214	0.9028	0.8525	92022	0.39	0.6245	0.5593	0.4389	0.3194	0.3972	0.3337	UBP1,CLASP2,PDCD6IP	33404831-33456901,33512741-33734852,33814560-33886198	0.0939	0.0704	0.0795
YRI	13	85803618	86033869	85897841	0.1007	36	271	1.177	230251	0.3173	0.9543	0.8921	0.9306	0.9583	494578	0.06	0.2449	0.2119	0.6167	0.3142	0.5199	0.329	no overlapping gene symbols	none	0.132	0.3111	0.3092
YRI	6	86810411	87038842	86871268	0.1006	44	176	0.7705	228431	0.2351	0.9631	0.8073	0.868	0.5827	409778	0.13	0.3606	0.3136	0.6537	0.4584	0.6952	0.4813	no overlapping gene symbols	none	0.1714	0.0976	0.0673
YRI	8	9350993	9675718	9470909	0.1005	29	347	1.0686	324725	0.4826	0.9691	0.9083	0.8479	0.7893	181845	0.15	0.3873	0.3898	0.888	1.0755	0.7844	0.9715	TNKS	9450854-9677266	0.0592	0.0312	0.021
YRI	21	36035243	36245739	36132281	0.1004	11	177	0.8409	210496	0.4377	0.9698	0.8981	0.8789	0.9216	92390	0.24	0.4899	0.2627	0.8533	0.2095	0.8042	0.2623	no overlapping gene symbols	none	0.1663	0.2286	0.1932
YRI	4	123182284	123625434	123312755	0.1004	35	265	0.598	443150	0.4717	0.9766	0.7364	0.9265	0.8743	195904	0.23	0.4796	0.3814	0.3566	0.2917	0.4825	0.4158	KIAA1109,ADAD1,IL2	123311207-123503357,123519617-123570389,123592075-123597100	0.1102	0.2331	0.2562
YRI	10	64286482	64326545	64316790	0.1001	37	66	1.6474	40063	0.0479	0.9672	0.8034	0.7266	0.7217	715013	0.03	0.1732	0.0254	0.6755	0.4441	0.6725	0.24	no overlapping gene symbols	none	0.2073	0.2358	0.3107
YRI	11	76777700	77450034	77209538	0.1	42	339	0.5042	672334	0.7807	0.9389	0.7375	0.7801	0.7243	253782	0.16	0.4	0.178	0.5654	0.2819	0.5541	0.2138	PAK1,AQP11,CLNS1A,RSF1,C11orf67,INTS4,KCTD14	76710707-76862756,76978327-76998341,77004846-77026495,77054921-77209528,77209855-77261046,77267413-77383365,77404408-77411968	0.0741	0.073	0.0527
YRI	7	123743704	123885218	123769566	0.1	26	252	1.7807	141514	0.161	0.9789	0.8862	0.617	0.6557	383325	0.08	0.2828	0.1186	0.6364	0.5126	0.6521	0.3548	no overlapping gene symbols	none	0.2177	0.1555	0.1328
YRI	2	185684723	185771398	185732980	0.1	57	64	0.7384	86675	0.0893	0.966	0.8067	0.7905	0.7269	463446	0.07	0.2646	0.1949	0.206	0.2244	0.2079	0.1853	no overlapping gene symbols	none	0.1246	0.1747	0.2005
YRI	1	118833247	119263132	118949772	0.0998	55	536	1.2468	429885	0.5376	0.9636	0.7126	0.8841	0.8137	1735297	0.02	0.1414	0.0085	0.5132	0.4135	0.6298	0.5738	TBX15	119227188-119333702	0.1766	0.1158	0.0969
YRI	6	50164050	50366157	50307563	0.0998	45	218	1.0786	202107	0.2919	0.9624	0.9006	0.9573	0.9503	135476	0.16	0.4	0.3898	0.4782	0.1812	0.61	0.2423	no overlapping gene symbols	none	0.0268	0.1165	0.1979
YRI	4	21591134	21708853	21671223	0.0997	36	141	1.1978	117719	0.1685	0.976	0.8789	0.758	0.7458	473099	0.06	0.2449	0.161	0.4937	0.4822	0.4363	0.3737	no overlapping gene symbols	none	0.2998	0.2598	0.289
YRI	2	148704179	148960830	148831011	0.0997	58	209	0.8143	256651	0.2643	0.9657	0.4715	0.7706	0.7786	752433	0.05	0.2236	0.0254	0.8125	0.3316	0.6707	0.3649	MBD5	148932241-148987514	0.1178	0.1969	0.1584
YRI	9	30403575	30629980	30511823	0.0996	23	263	1.1616	226405	0.3286	0.9732	0.9979	0.9018	0.9707	323119	0.06	0.2449	0.1102	0.4516	0.2899	0.56	0.3645	no overlapping gene symbols	none	0.5025	0.2627	0.2201
YRI	6	158491643	158759502	158602733	0.0996	46	253	0.9445	267859	0.2757	0.9622	0.6355	0.6699	0.775	137098	0.29	0.5385	0.5593	0.5679	0.6294	0.4208	0.4881	SERAC1,GTF2H5,TULP4	158450534-158509257,158511489-158533364,158653679-158852844	0.1543	0.1911	0.1888
YRI	8	51725588	52148997	51939038	0.0996	30	469	1.1077	423409	0.4504	0.9674	0.9832	0.9867	0.978	337035	0.1	0.3162	0.2203	0.3432	0.2557	0.3461	0.2746	SNTG1	50987149-51867980	0.2068	0.1375	0.1292
YRI	10	24046663	24170116	24060524	0.0996	38	208	1.6849	123453	0.2042	0.9669	0.9932	0.9672	0.9211	701796	0.03	0.1732	0.0339	0.503	0.5124	0.8401	0.9452	no overlapping gene symbols	none	0.221	0.1345	0.1535
YRI	7	90985271	91110415	91066255	0.0995	27	157	1.2546	125144	0.1423	0.9787	0.4977	0.7032	0.5336	736563	0.04	0.2	0.1186	2.9863	0.509	2.6362	0.7429	no overlapping gene symbols	none	0.1777	0.159	0.1697
YRI	11	84841632	85079745	84980802	0.0995	43	146	0.6132	238113	0.2765	0.9385	0.9669	0.9825	0.8727	360506	0.09	0.3	0.2119	0.3426	0.2543	0.3151	0.2526	TMEM126B,TMEM126A,CREBZF,CCDC89	85017309-85025185,85036692-85045235,85046517-85053821,85072540-85074968	0.1895	0.0839	0.0823
YRI	9	11919504	11990323	11944095	0.0993	24	84	1.1861	70819	0.1028	0.973	0.7724	0.6911	0.9484	308910	0.1	0.3162	0.2458	0.5563	0.3755	0.7258	0.5312	no overlapping gene symbols	none	0.0913	0.0666	0.0718
YRI	4	38825886	39095804	38948390	0.0993	37	178	0.6595	269918	0.3864	0.9756	0.8911	0.8895	0.9289	107704	0.23	0.4796	0.2627	0.4219	0.2381	0.649	0.3586	WDR19,RFC1,KLB	38860418-38963825,38965470-39044390,39084867-39126748	0.2219	0.3414	0.3924
YRI	8	36164565	36357040	36288927	0.0992	31	163	0.8469	192475	0.2861	0.9672	0.968	0.9663	0.8407	423342	0.07	0.2646	0.0847	0.4591	0.6821	0.509	0.7202	no overlapping gene symbols	none	0.2682	0.2094	0.2075
YRI	8	51045838	51081840	51059983	0.099	32	61	1.6944	36002	0.0383	0.9669	0.9942	0.9959	0.9933	662687	0.05	0.2236	0.0763	0.3368	0.3558	0.3983	0.443	SNTG1	50987149-51867980	0.2216	0.3421	0.2617
YRI	10	102052141	102442177	102287246	0.0989	39	251	0.6435	390036	0.4666	0.966	0.8403	0.707	0.7209	122127	0.37	0.6083	0.5593	1.2877	0.7633	1.3583	1.1128	PKD2L1,SCD,WNT8B,SEC31B,NDUFB8,HIF1AN	102037892-102080233,102096761-102114578,102212801-102233389,102236392-102269585,102273486-102279626,102285630-102303671	0.053	0.0662	0.0506
YRI	2	26711542	26866339	26816090	0.0989	59	103	0.6654	154797	0.1969	0.9651	0.7271	0.8565	0.8646	1065342	0.02	0.1414	0.0085	1.1333	0.9164	1.3914	1.09	CIB4,KCNK3,C2orf18,CENPA	26657576-26717715,26769122-26806209,26840645-26857603,26862385-26870959	0.3177	0.2655	0.268
YRI	6	49631832	49795064	49645510	0.0987	47	215	1.3171	163232	0.2358	0.9615	0.5508	0.8504	0.9545	554071	0.04	0.2	0.0339	0.5431	0.6732	0.5607	0.6074	RHAG,CRISP2	49680848-49712546,49768030-49789215	0.1038	0.1093	0.2057
YRI	13	88208751	88294291	88274536	0.0987	37	50	0.5845	85540	0.1179	0.9522	0.9594	0.928	0.8826	613200	0.06	0.2449	0.1525	0.2399	0.1706	0.3231	0.2728	no overlapping gene symbols	none	0.2069	0.1341	0.2655
YRI	8	34478897	34608831	34508529	0.0986	33	128	0.9851	129934	0.1931	0.9664	0.949	0.9662	0.9419	339410	0.09	0.3	0.2119	0.2789	0.2554	0.2374	0.1771	no overlapping gene symbols	none	0.1711	0.191	0.1347
YRI	13	87679206	87831532	87812967	0.0985	38	118	0.7747	152326	0.2099	0.952	0.4279	0.9559	0.876	257337	0.1	0.3162	0.1102	0.6631	1.0528	0.4704	0.621	no overlapping gene symbols	none	0.0652	0.1219	0.1273
YRI	11	75087720	75643055	75202444	0.0985	44	384	0.6915	555335	0.6448	0.9381	0.8589	0.8224	0.7159	257361	0.18	0.4243	0.339	0.8483	0.6572	0.9582	0.6986	MOGAT2,DGAT2,UVRAG,WNT11	75106581-75119979,75157425-75190227,75203859-75532930,75575017-75595222	0.2905	0.2024	0.2171
YRI	13	48388145	48960174	48505415	0.0984	39	365	0.6381	572029	0.7882	0.9518	0.9423	0.7635	0.81	245176	0.12	0.3464	0.2034	0.6793	0.2535	0.6902	0.2795	FNDC3A,MLNR,CDADC1,CAB39L,SETDB2	48448048-48681916,48692474-48694514,48720103-48765619,48780786-48873736,48916510-48964299	0.1106	0.106	0.0861
YRI	2	136255592	136320680	136272129	0.0984	60	69	1.0601	65088	0.067	0.9647	1	0.8904	0.8554	704693	0.08	0.2828	0.1441	0.4082	0.4045	0.503	0.2868	UBXN4,LCT,MCM6	136215658-136259103,136261884-136311220,136313665-136350481	0.3791	0.0903	0.1687
YRI	4	21264654	21340370	21334311	0.0984	38	83	1.0962	75716	0.1084	0.9749	0.7491	0.9167	0.8768	649138	0.05	0.2236	0.0424	3.0366	2.6527	2.1372	1.2381	KCNIP4	20339336-21308416	0.2503	0.2842	0.3588
YRI	3	51743850	51894338	51743949	0.0984	55	76	0.505	150488	0.1835	0.9394	0.9978	0.9942	0.9632	1466446	0.02	0.1414	0.0169	0.6369	0.8022	0.5527	0.7799	IQCF3,IQCF2	51837608-51839916,51870684-51872480	0.3152	0.2472	0.207
YRI	6	97954940	98230920	98005956	0.0983	48	173	0.6269	275980	0.284	0.961	0.9103	0.7843	0.8363	151294	0.42	0.6481	0.6356	0.3764	0.3923	0.4993	0.568	no overlapping gene symbols	none	0.092	0.2103	0.2681
YRI	10	41717934	41843677	41829512	0.0983	40	27	0.2147	125743	0.1504	0.9649	0.8147	0.0557	0.2362	104255	0.41	0.6403	0.5847	7.3871	6.3201	5.7803	7.0044	no overlapping gene symbols	none	0.0872	0.0535	0.0682
YRI	4	18642289	18884142	18783628	0.0983	39	206	0.8518	241853	0.3462	0.9748	0.8467	0.8971	0.9016	124232	0.18	0.4243	0.322	1.138	0.375	0.8559	0.3008	no overlapping gene symbols	none	0.0148	0.0669	0.0673
YRI	2	187151530	187262062	187193099	0.0981	61	94	0.8504	110532	0.1138	0.9644	0.9253	0.9613	0.95	747499	0.05	0.2236	0.0763	0.5094	0.5608	0.5876	0.7293	ITGAV	187163044-187253873	0.0915	0.1752	0.2313
YRI	7	93819975	94091553	94024000	0.0978	28	250	0.9205	271578	0.3089	0.9777	0.8917	0.6524	0.5106	337314	0.12	0.3464	0.2881	0.5382	0.207	0.6204	0.2984	COL1A2,CASD1,SGCE	93861808-93898480,93977105-94024264,94052471-94123457	0.1551	0.1602	0.2103
YRI	1	222965486	223131176	223126872	0.0977	56	158	0.9536	165690	0.2212	0.9617	0.8098	0.8006	0.5373	400515	0.1	0.3162	0.1525	1.1027	0.8014	0.8291	0.4872	CNIH3	222870801-222994872	0.1771	0.1936	0.1984
YRI	1	96647293	96668494	96660789	0.0976	57	55	2.5942	21201	0.0265	0.9617	0.8743	0.7496	0.8524	861346	0.03	0.1732	0.0254	0.7677	0.5306	1.0947	1.1341	no overlapping gene symbols	none	0.1506	0.3688	0.3716
YRI	10	76244143	76528771	76343212	0.0976	41	199	0.6992	284628	0.3405	0.9642	0.9741	0.9546	0.9817	160640	0.16	0.4	0.3475	0.409	0.2475	0.3653	0.2454	MYST4,DUPD1,DUSP13	76256384-76462645,76467599-76488278,76524195-76538976	0.4913	0.3144	0.3206
YRI	6	115475490	115832339	115764663	0.0975	49	167	0.468	356849	0.3673	0.9602	0.8447	0.915	0.8897	366105	0.08	0.2828	0.161	0.2164	0.2424	0.2383	0.3982	no overlapping gene symbols	none	0.0596	0.2143	0.1883
YRI	6	72831777	73030784	72905410	0.0975	50	191	0.9598	199007	0.2048	0.9601	0.4483	0.8414	0.8899	166000	0.35	0.5916	0.5085	0.3859	0.3727	0.4572	0.4591	RIMS1	72653370-73169229	0.1254	0.0417	0.0568
YRI	1	177298706	177613451	177515575	0.0973	58	272	0.8642	314745	0.4203	0.9612	0.6599	0.9029	0.8855	484534	0.06	0.2449	0.0508	0.4565	0.4413	0.5781	0.6072	FAM20B,TOR3A,ABL2,SOAT1,C1orf125	177261696-177312321,177317734-177331752,177335084-177378834,177529639-177591076,177601737-177790493	0.0394	0.0912	0.0896
YRI	1	39424239	39799438	39556653	0.0972	59	203	0.541	375199	0.4692	0.9611	0.8955	0.7883	0.6216	175994	0.23	0.4796	0.2712	0.3012	0.2032	0.2853	0.1858	MACF1,KIAA0754,BMP8A,PABPC4	39569396-39725376,39647762-39654741,39729904-39768128,39799074-39815003	0.1952	0.12	0.1377
YRI	1	149369777	149680680	149506194	0.0972	60	142	0.4567	310903	0.4151	0.9611	0.8983	0.8719	0.892	107754	0.36	0.6	0.4068	0.8286	0.2856	0.9244	0.2573	SEMA6C,TNFAIP8L2,LYSMD1,SCNM1,TMOD4,VPS72,PIP5K1A,PSMD4,ZNF687,PI4KB,RFX5,SELENBP1,PSMB4,POGZ	149370786-149385728,149395728-149398849,149399337-149404960,149405140-149408238,149409086-149415171,149415557-149429264,149437695-149488629,149493820-149506578,149521414-149531005,149531036-149565473,149579739-149586393,149603403-149611788,149638664-149641036,149641823-149698556	0.0671	0.0576	0.0475
YRI	7	57663209	58023926	57836791	0.0971	29	65	0.1802	360717	0.4898	0.9773	0.9289	0.6154	0.6652	303192	0.11	0.3317	0.2288	3.5089	1.909	3.595	2.2624	no overlapping gene symbols	none	0.0867	0.0825	0.1664
YRI	5	131380958	131438678	131393772	0.0971	40	69	1.1954	57720	0.0626	0.9658	0.984	0.9256	0.8698	1401974	0.02	0.1414	0.0339	0.5517	0.2548	1.0838	0.4715	IL3,CSF2	131424245-131426795,131437383-131439758	0.0846	0.0824	0.0931
YRI	1	196674233	196839825	196688031	0.097	61	168	1.0145	165592	0.2211	0.961	0.951	0.7942	0.3658	332333	0.06	0.2449	0.0763	0.9586	0.7473	1.1977	1.0689	ATP6V1G3	196758974-196776698	0.2146	0.1041	0.1079
YRI	1	184157676	184337676	184263709	0.0969	62	110	0.6111	180000	0.2403	0.9608	0.8998	0.8678	0.9239	64412	0.56	0.7483	0.7458	0.254	0.2769	0.3236	0.3563	HMCN1	183970305-184426708	0.2333	0.2007	0.2654
YRI	8	111486491	111733544	111663058	0.0969	34	239	0.9674	247053	0.2628	0.9641	0.9847	0.9805	0.9842	846609	0.05	0.2236	0.0763	0.5257	0.2476	0.3879	0.3485	no overlapping gene symbols	none	0.3119	0.3938	0.3722
YRI	4	44649045	44744787	44677965	0.0968	40	117	1.222	95742	0.137	0.9739	0.7977	0.7054	0.8167	397610	0.06	0.2449	0.0678	3.4924	0.7324	3.6503	0.7093	no overlapping gene symbols	none	0.1862	0.1125	0.1328
YRI	6	145777910	146121376	146057050	0.0968	51	370	1.0773	343466	0.3535	0.9596	0.9819	0.9672	0.95	615193	0.07	0.2646	0.0847	0.287	0.1601	0.2284	0.1756	EPM2A	145988132-146098684	0.049	0.1091	0.0489
YRI	7	118124122	118214104	118158245	0.0967	30	86	0.9557	89982	0.1024	0.9767	0.9961	0.8437	0.8889	697405	0.05	0.2236	0.1102	1.4326	2.7416	1.422	2.5466	no overlapping gene symbols	none	0.3809	0.267	0.3589
YRI	10	32081981	32462426	32328752	0.0965	42	438	1.1513	380445	0.6294	0.9624	0.5819	0.9308	0.9236	221739	0.15	0.3873	0.2542	0.5923	0.2216	0.7961	0.2988	ARHGAP12,KIF5B	32135230-32257776,32337943-32385377	0.0821	0.1582	0.1453
YRI	7	54391623	54607480	54502270	0.0964	31	215	0.996	215857	0.2931	0.9766	0.9048	0.9008	0.9509	209901	0.11	0.3317	0.1525	0.5643	0.47	0.7305	0.7352	VSTM2A	54577512-54604442	0.0984	0.0936	0.1264
YRI	5	131513762	131679710	131620769	0.0962	41	145	0.8738	165948	0.1799	0.9653	0.9722	0.8864	0.8588	1401974	0.02	0.1414	0.0339	0.526	0.5541	0.7216	0.7139	P4HA2,PDLIM4,SLC22A4	131556202-131591455,131621285-131637046,131658043-131707798	0.1077	0.1128	0.0881
YRI	13	81313378	81830417	81593004	0.096	40	496	0.9593	517039	0.7124	0.9497	0.851	0.9794	0.9772	327484	0.09	0.3	0.2288	0.4644	0.1721	0.6557	0.2792	no overlapping gene symbols	none	0.155	0.2907	0.3458
YRI	13	75083400	75276460	75167464	0.096	41	204	1.0567	193060	0.266	0.9496	0.6357	0.7415	0.8707	182949	0.13	0.3606	0.3559	0.765	0.9028	0.9502	1.2374	LMO7	75232867-75331124	0.141	0.1017	0.1057
YRI	3	34797890	34886586	34815143	0.0959	56	135	1.5221	88696	0.1082	0.938	0.4992	0.3372	0.6283	609925	0.05	0.2236	0.0678	0.4758	0.4125	0.5731	0.3065	no overlapping gene symbols	none	0.1073	0.1565	0.1502
YRI	10	58054620	58322949	58229617	0.0959	43	404	1.5056	268329	0.321	0.9619	0.9703	0.9658	0.9322	221870	0.1	0.3162	0.2881	0.4084	0.4746	0.4666	0.5948	no overlapping gene symbols	none	0.1674	0.3427	0.2219
YRI	3	80416404	80566642	80524464	0.0958	57	133	0.8853	150238	0.1832	0.9379	0.9189	0.9351	0.975	191922	0.1	0.3162	0.2119	0.4388	0.3145	0.5883	0.4881	no overlapping gene symbols	none	0.1136	0.2318	0.1525
YRI	13	63579547	63730161	63645009	0.0958	42	183	1.215	150614	0.2075	0.9494	0.924	0.9343	0.9873	78678	0.32	0.5657	0.4746	0.1808	0.1688	0.2372	0.1948	no overlapping gene symbols	none	0.1347	0.1849	0.2379
YRI	3	88188050	88405595	88296972	0.0956	58	157	0.7217	217545	0.2653	0.9379	0.9895	0.8932	0.8824	647325	0.04	0.2	0.1356	0.4772	0.136	0.3806	0.0864	CGGBP1,ZNF654,C3orf38	88183789-88190836,88270951-88276504,88281798-88288755	0.1822	0.1853	0.3466
YRI	7	132552341	132846665	132784514	0.0956	32	178	0.6048	294324	0.3348	0.9762	0.9175	0.9639	0.987	541662	0.06	0.2449	0.1271	0.3623	0.3188	0.4276	0.3782	EXOC4	132588362-133401053	0.1951	0.2289	0.2791
YRI	8	78149623	78334295	78270433	0.0953	35	273	1.4783	184672	0.1964	0.9621	0.7714	0.8693	0.5909	685094	0.04	0.2	0.0678	0.8835	0.305	0.5879	0.3427	no overlapping gene symbols	none	0.1868	0.132	0.1255
YRI	4	100420762	100558619	100523189	0.0953	41	175	1.2694	137857	0.1467	0.9729	0.711	0.9579	0.9841	262146	0.13	0.3606	0.2034	1.6567	1.4785	1.8852	2.5884	ADH1A,ADH1B,ADH1C,ADH7	100416546-100431165,100446549-100461595,100476671-100492940,100552440-100575548	0.2284	0.2598	0.3024
YRI	4	98519853	99164431	99085925	0.0953	42	348	0.5399	644578	0.6861	0.9729	0.9883	0.9566	0.9532	258492	0.13	0.3606	0.2712	0.2141	0.1655	0.3028	0.182	C4orf37	98699056-99283414	0.192	0.1319	0.2452
YRI	5	86172516	86377986	86209903	0.0953	42	184	0.8955	205470	0.2228	0.9647	0.8987	0.8174	0.8285	911728	0.04	0.2	0.0169	0.5807	0.7387	0.691	0.7126	no overlapping gene symbols	none	0.1052	0.1427	0.1711
YRI	4	39145408	39225506	39203036	0.0953	43	92	1.1486	80098	0.1147	0.9728	0.7929	0.7215	0.4215	628445	0.04	0.2	0.0424	1.1358	1.0752	1.2755	1.0393	LIAS,UGDH	39137059-39155666,39176769-39205606	0.306	0.1268	0.1332
YRI	9	93589236	93949817	93892649	0.0949	25	366	1.015	360581	0.496	0.9701	0.9924	0.7971	0.8548	184157	0.13	0.3606	0.0763	0.7498	0.5208	0.7665	0.613	ROR2,SPTLC1	93524704-93752265,93833247-93917511	0.3258	0.2928	0.2934
YRI	5	28381360	28709627	28511413	0.0949	43	237	0.722	328267	0.482	0.9644	0.9009	0.9079	0.9329	1010249	0.02	0.1414	0	0.5811	0.5561	0.6743	0.7084	no overlapping gene symbols	none	0.1811	0.1303	0.1467
YRI	3	138253171	138532735	138350472	0.0949	59	210	0.7512	279564	0.306	0.9374	0.5955	0.8716	0.7646	68119	0.37	0.6083	0.5	0.5142	0.6571	0.6156	0.8993	no overlapping gene symbols	none	0.1069	0.2949	0.2387
YRI	2	81082102	81329776	81261643	0.0948	62	192	0.7752	247674	0.315	0.9625	0.8992	0.8652	0.6754	1022265	0.02	0.1414	0.0169	0.4358	0.4507	0.5488	0.5786	no overlapping gene symbols	none	0.0706	0.1075	0.1094
YRI	9	130403832	130730330	130611848	0.0948	26	137	0.4196	326498	0.4491	0.97	0.9987	0.8936	0.724	95785	0.38	0.6164	0.5339	1.3689	0.6258	0.8166	0.826	SPTAN1,WDR34,SET,PKN3,ZDHHC12,ZER1,TBC1D13,ENDOG,C9orf114,CCBL1,LRRC8A,PHYHD1	130354686-130435761,130435760-130458950,130485754-130498496,130504622-130523020,130522969-130526229,130531887-130574019,130589330-130612532,130620599-130624776,130624165-130631906,130635212-130684175,130684211-130720138,130724382-130744141	0.431	0.3794	0.3554
YRI	5	86377986	86459538	86442409	0.0947	44	85	1.0423	81552	0.0884	0.9643	0.8955	0.8168	0.8404	1141865	0.03	0.1732	0.0169	0.5503	0.7294	0.5533	0.6507	no overlapping gene symbols	none	0.2777	0.401	0.4468
YRI	4	152779899	152996712	152859837	0.0947	44	183	0.844	216813	0.2308	0.9724	0.9626	0.7307	0.9097	45308	0.65	0.8062	0.8559	0.422	0.2527	0.5676	0.3618	FAM160A1,PET112L	152549847-152804234,152811450-152901596	0.2152	0.2251	0.3418
YRI	7	123885218	124134724	123911729	0.0947	33	225	0.9018	249506	0.2838	0.9757	0.8173	0.7762	0.775	486117	0.07	0.2646	0.0847	0.8401	1.3786	0.7711	0.9802	LOC136157	123903660-123904245	0.0985	0.1997	0.2063
YRI	3	46848671	46984286	46964761	0.0947	60	126	0.9291	135615	0.1654	0.9373	0.9902	0.9547	0.8909	553037	0.07	0.2646	0.1441	0.4934	0.2381	0.6098	0.2784	TESSP2,MYL3,PTH1R,CCDC12	46846897-46850589,46874360-46879977,46894239-46920293,46938224-46993243	0.2181	0.2372	0.2132
YRI	4	32879535	33164026	33033255	0.0946	45	235	0.826	284491	0.4072	0.9723	0.9965	0.9952	0.9993	102003	0.23	0.4796	0.4915	0.839	0.7258	0.8105	0.6971	no overlapping gene symbols	none	0.2177	0.2282	0.291
YRI	9	15743411	15885539	15817685	0.0945	27	212	1.4916	142128	0.2063	0.9698	0.9208	0.9781	0.9381	182551	0.14	0.3742	0.3644	0.3814	0.3455	0.5285	0.4293	C9orf93	15543096-15961897	0.0884	0.1978	0.1498
YRI	2	73321975	73936666	73653566	0.0944	63	452	0.7353	614691	0.7818	0.962	0.9914	0.9293	0.9236	273596	0.15	0.3873	0.3136	0.7181	0.3003	0.7012	0.4774	CCT7,FBXO41,AK125051,EGR4,ALMS1,NAT8,ALMS1P,NAT8B,TPRKB,DUSP11,C2orf78,STAMBP	73314912-73333654,73335307-73351551,73365169-73371621,73371564-73374181,73466393-73690554,73721357-73723045,73721505-73766202,73781143-73781975,73810509-73818021,73842836-73860730,73864823-73897782,73909593-73943519	0.376	0.5607	0.5185
YRI	5	15026023	15256379	15205798	0.0942	45	178	0.7727	230356	0.3382	0.9639	0.95	0.8527	0.858	64736	0.42	0.6481	0.5847	0.7204	0.5474	1.1025	0.9725	no overlapping gene symbols	none	0.1063	0.0894	0.0995
YRI	4	39519509	39789007	39556030	0.0942	46	140	0.5195	269498	0.3858	0.9719	0.4745	0.8548	0.6319	253985	0.1	0.3162	0.1356	0.5108	0.3462	0.4791	0.3371	PDS5A,N4BP2	39500877-39655878,39734918-39833414	0.1575	0.2101	0.2188
YRI	4	44565811	44649045	44603170	0.0941	47	150	1.8021	83234	0.1191	0.9718	0.8724	0.5953	0.8741	345569	0.07	0.2646	0.0678	0.5797	0.8405	0.6736	0.8746	no overlapping gene symbols	none	0.1005	0.0912	0.0944
YRI	7	57551913	57663209	57615263	0.0941	34	67	0.602	111296	0.1511	0.9755	0.8962	0.6256	0.7154	303192	0.11	0.3317	0.2288	0.4315	3.2637	0.3267	0	no overlapping gene symbols	none	0.0591	0.0568	0.1055
YRI	9	71818932	71912049	71905718	0.0939	28	151	1.6216	93117	0.1281	0.9693	0.9678	0.9364	0.9628	178098	0.11	0.3317	0.2288	0.6875	0.0982	1.1869	0.2275	MAMDC2	71848339-72031708	0.1935	0.1571	0.0618
YRI	6	115832339	116025618	115890412	0.0937	52	211	1.0917	193279	0.1989	0.9568	0.8458	0.9106	0.8873	370805	0.09	0.3	0.161	0.2258	0.2473	0.3562	0.4094	no overlapping gene symbols	none	0.0921	0.1911	0.1745
YRI	6	122732926	122796260	122784074	0.0936	53	69	1.0895	63334	0.0652	0.9567	0.7238	0.6077	0.6481	188391	0.19	0.4359	0.3644	0.4167	0.2896	0.4368	0.2004	HSF2	122762493-122795810	0.0427	0.0628	0.0444
YRI	5	137994232	138245649	138183824	0.0936	46	159	0.6324	251417	0.2726	0.9634	0.9342	0.9858	0.9663	195256	0.19	0.4359	0.3814	0.7036	0.1597	0.6826	0.1781	CTNNA1,LRRTM2	138117005-138298622,138232977-138238908	0.0371	0.2243	0.2306
YRI	10	56765406	57084485	57018306	0.0933	44	243	0.7616	319079	0.3817	0.9578	0.8865	0.8474	0.8812	177478	0.17	0.4123	0.2881	0.7995	0.3471	0.724	0.577	no overlapping gene symbols	none	0.1404	0.3324	0.3317
YRI	6	57229064	57323450	57288652	0.0932	54	98	1.0383	94386	0.1363	0.9559	0.8244	0.9562	0.8463	1614086	0.02	0.1414	0.0085	1.1811	1.1885	1.2473	1.3366	PRIM2	57290380-57621335	0.0998	0.1469	0.1028
YRI	4	12878391	13021205	12949569	0.0929	48	151	1.0573	142814	0.2044	0.971	0.9345	0.9138	0.9246	90157	0.43	0.6557	0.5593	1.4968	0.5529	1.4816	0.4592	RAB28	12978479-13095054	0.1584	0.1532	0.1647
YRI	8	33720775	33927493	33811765	0.0929	36	129	0.624	206718	0.3073	0.9593	0.9677	0.9665	0.939	58948	0.38	0.6164	0.5847	0.2351	0.2397	0.2349	0.2467	no overlapping gene symbols	none	0.0398	0.1572	0.2056
YRI	6	86171403	86401070	86346134	0.0929	55	167	0.7271	229667	0.2364	0.9554	0.8335	0.8717	0.6675	564717	0.09	0.3	0.2797	0.2638	0.206	0.3431	0.3332	NT5E,SNX14,SYNCRIP	86216020-86262217,86271933-86360348,86380657-86409746	0.1946	0.1439	0.0963
YRI	6	47972790	48054782	47999663	0.0929	56	82	1.0001	81992	0.1184	0.9553	0.7253	0.9544	0.9694	131081	0.13	0.3606	0.2288	1.713	3.1266	1.092	1.7005	C6orf138	47953997-48144384	0.0628	0.1615	0.1491
YRI	3	82563556	82672164	82608317	0.0929	61	117	1.0773	108608	0.1324	0.9363	0.5125	0.751	0.3975	999443	0.02	0.1414	0.0169	0.8555	0.3568	0.7502	0.371	no overlapping gene symbols	none	0.1252	0.1255	0.0772
YRI	4	120469060	120630055	120536822	0.0929	49	97	0.6025	160995	0.1714	0.9708	0.9594	0.7845	0.8827	316649	0.1	0.3162	0.2034	0.3456	0.3668	0.2683	0.3011	no overlapping gene symbols	none	0.0059	0.0273	0.0412
YRI	5	22437072	22719591	22506178	0.0928	47	293	1.0371	282519	0.4148	0.9625	0.9521	0.7317	0.4183	449024	0.05	0.2236	0.1441	0.7978	0.5373	0.6611	0.5924	CDH12	21786910-22889488	0.0173	0.1055	0.0836
YRI	5	88264134	88643344	88588232	0.0928	48	204	0.538	379210	0.4111	0.9624	0.7076	0.6277	0.7659	276054	0.1	0.3162	0.2712	0.369	0.1976	0.3385	0.2129	no overlapping gene symbols	none	0.1375	0.0938	0.0792
YRI	7	40029391	40149203	40081345	0.0927	35	79	0.6594	119812	0.1627	0.9745	0.9148	0.6696	0.9235	197714	0.2	0.4472	0.2542	0.2473	0.2792	0.3607	0.3882	CDC2L5,C7orf11,C7orf10	39956483-40101672,40138866-40140783,40141099-40866882	0.3187	0.3623	0.3676
YRI	4	21708853	21873493	21750641	0.0927	50	147	0.8929	164640	0.2357	0.9707	0.6269	0.6552	0.5313	379533	0.07	0.2646	0.161	0.7273	0.4803	0.8061	0.4207	no overlapping gene symbols	none	0.1688	0.1375	0.163
YRI	3	89422217	89806069	89685159	0.0926	62	146	0.3804	383852	0.4681	0.936	0.9595	0.9628	0.9936	172577	0.19	0.4359	0.322	0.327	0.3077	0.3617	0.1675	EPHA3	89239363-89613974	0.1147	0.1951	0.2723
YRI	4	128356851	128653784	128376267	0.0922	51	201	0.6769	296933	0.316	0.9703	0.9808	0.947	0.9741	625019	0.05	0.2236	0.0763	0.4164	0.3364	0.5081	0.4945	no overlapping gene symbols	none	0.2659	0.2859	0.2392
YRI	8	112915376	113165474	112971300	0.0921	37	257	1.0276	250098	0.266	0.9585	0.9566	0.9392	0.9749	505214	0.05	0.2236	0.178	0.227	0.2253	0.3297	0.3292	no overlapping gene symbols	none	0.1864	0.1914	0.2606
YRI	7	43680381	43885791	43756440	0.0921	36	136	0.6621	205410	0.2789	0.9739	0.6449	0.7964	0.8604	209560	0.18	0.4243	0.3475	0.4558	0.3232	0.713	0.6256	C7orf44,BLVRA,MRPS24,URG4	43645383-43735608,43764796-43813466,43872681-43875670,43882025-43912756	0.1731	0.1412	0.1727
YRI	7	26852562	27144271	26911691	0.0921	37	277	0.9496	291709	0.3961	0.9734	0.9524	0.8715	0.9244	146652	0.25	0.5	0.2712	0.3954	0.2202	0.367	0.2657	SKAP2,HOXA1,HOXA2,HOXA3,HOXA4	26673212-26870866,27099138-27102150,27106497-27108919,27112333-27120141,27134650-27136924	0.1496	0.1421	0.172
YRI	2	154442717	154793985	154565007	0.0918	64	395	1.1245	351268	0.3617	0.9597	0.7642	0.8925	0.8583	226573	0.18	0.4243	0.2542	0.7655	0.4271	0.4909	0.2438	GALNT13	154436671-155018735	0.1798	0.1586	0.1064
YRI	2	128475570	128740783	128661046	0.0917	65	188	0.7089	265213	0.2731	0.9596	0.6925	0.8183	0.7838	291090	0.11	0.3317	0.161	0.825	0.5342	0.7528	0.6578	SAP130,UGCGL1,HS6ST1	128415265-128501337,128565363-128665461,128739523-128792641	0.1195	0.04	0.0433
YRI	3	164383709	164461398	164418944	0.0917	63	84	1.0812	77689	0.085	0.9355	0.9202	0.9019	0.9079	559689	0.07	0.2646	0.1525	0.153	0.1546	0.0826	0.0675	no overlapping gene symbols	none	0.1323	0.2042	0.1793
YRI	7	118070021	118124122	118101213	0.0916	38	85	1.5711	54101	0.0615	0.973	0.9862	0.8539	0.8288	570344	0.06	0.2449	0.1525	0.4871	0.4595	0.7725	0.5077	no overlapping gene symbols	none	0.3279	0.0909	0.1051
YRI	4	107708239	107767425	107750427	0.0916	52	73	1.2334	59186	0.063	0.9694	0.4456	0.7092	0.7815	1409177	0.02	0.1414	0.0085	1.7323	0.2618	2.268	0.1671	no overlapping gene symbols	none	0.0295	0.1055	0.1001
YRI	10	57447031	57546890	57503439	0.0915	45	212	2.123	99859	0.1194	0.9559	0.9669	0.9352	0.9499	284734	0.06	0.2449	0.1017	0.309	0.2479	0.2356	0.1783	no overlapping gene symbols	none	0.0146	0.1313	0.1199
YRI	10	57818074	57987633	57885457	0.0914	46	112	0.6605	169559	0.2028	0.9558	0.9518	0.9227	0.9844	216062	0.13	0.3606	0.1864	0.7784	0.355	0.8032	0.5459	no overlapping gene symbols	none	0.1519	0.206	0.3889
YRI	5	52427774	52734367	52548393	0.0912	49	413	1.3471	306593	0.3324	0.9611	0.7124	0.3902	0.6241	217360	0.15	0.3873	0.2288	0.8888	0.4442	0.6757	0.4503	MOCS2	52429651-52441082	0.0954	0.1384	0.1744
YRI	3	81216626	81506659	81376071	0.0912	64	307	1.0585	290033	0.3537	0.9351	0.7591	0.888	0.9508	502708	0.04	0.2	0.1102	0.6536	0.4187	0.786	0.5809	no overlapping gene symbols	none	0.1694	0.0928	0.1165
YRI	5	15256379	15365553	15290761	0.0911	50	103	0.9434	109174	0.1603	0.9609	0.9572	0.8527	0.8462	133108	0.19	0.4359	0.4322	0.2148	0.197	0.3177	0.324	no overlapping gene symbols	none	0.089	0.0406	0.0435
YRI	2	122293048	122511283	122393120	0.0911	66	168	0.7698	218235	0.2247	0.959	0.7289	0.8924	0.882	142847	0.23	0.4796	0.4237	0.5614	0.1779	0.5411	0.1376	no overlapping gene symbols	none	0.0159	0.0818	0.0624
YRI	5	138482091	139175344	138646696	0.0909	51	236	0.3404	693253	0.7516	0.9607	0.9701	0.9869	0.9621	138020	0.32	0.5657	0.5763	0.447	0.3474	0.5861	0.5975	SIL1,MATR3,PAIP2,SLC23A1,MGC29506,LOC202051,DNAJC18,ECSCR,TMEM173,UBE2D2,CXXC5,PSD2	138310308-138561964,138657253-138694029,138705417-138733308,138730787-138746900,138751155-138753504,138760153-138767676,138775278-138803038,138812143-138822504,138835732-138842476,138920934-138988202,139008484-139042864,139155589-139204232	0.4137	0.2399	0.239
YRI	3	163516682	163668599	163655224	0.0908	65	194	1.277	151917	0.1663	0.9346	0.8791	0.8101	0.666	323247	0.1	0.3162	0.1186	0.6622	0.5058	0.4725	0.2788	no overlapping gene symbols	none	0.104	0.2146	0.0785
YRI	8	111733544	112047862	111875278	0.0908	38	266	0.8463	314318	0.3343	0.9575	0.9897	0.9802	0.9836	577825	0.06	0.2449	0.0763	0.2102	0.2227	0.2824	0.3287	no overlapping gene symbols	none	0.3304	0.3331	0.3944
YRI	4	18038800	18198515	18135362	0.0908	53	163	1.0206	159715	0.2286	0.9687	0.834	0.7707	0.7949	376237	0.07	0.2646	0.0763	0.4306	0.3233	0.5973	0.5796	no overlapping gene symbols	none	0.1389	0.184	0.2493
YRI	10	57084485	57259631	57134780	0.0907	47	235	1.3417	175146	0.2095	0.9553	0.9319	0.9219	0.868	234718	0.09	0.3	0.0847	0.6689	0.3642	0.8523	0.7408	no overlapping gene symbols	none	0.0691	0.0492	0.0458
YRI	2	189251759	189490479	189430596	0.0905	67	285	1.1939	238720	0.2458	0.9582	0.9423	0.8503	0.9638	627230	0.07	0.2646	0.1949	0.4924	0.311	0.5847	0.4451	DIRC1	189306709-189363076	0.0586	0.2204	0.2154
YRI	4	52801427	52993905	52831466	0.0901	54	197	1.0235	192478	0.2049	0.9682	0.7399	0.6568	0.7918	441152	0.09	0.3	0.2203	0.409	0.4494	0.4307	0.5175	no overlapping gene symbols	none	0.1182	0.2526	0.3232
YRI	4	13021205	13193979	13114604	0.09	55	125	0.7235	172774	0.2473	0.9681	0.8642	0.9129	0.8637	104658	0.33	0.5745	0.5593	1.1018	1.9222	0.9386	1.4329	RAB28,BC035722,NKX3-2,FAM44A	12978479-13095054,13137040-13145057,13151551-13155212,13179463-13238426	0.2838	0.3645	0.3624
YRI	10	58850687	59006009	58940380	0.0898	48	187	1.204	155322	0.1858	0.9539	0.9279	0.9785	0.9828	46708	0.36	0.6	0.4492	0.6162	0.7008	0.528	0.8061	no overlapping gene symbols	none	0.0185	0.1612	0.1725
YRI	2	82210953	82242353	82233116	0.0898	68	63	2.0064	31400	0.0399	0.9577	0.959	0.9937	0.9788	1235858	0.02	0.1414	0.0169	0.7656	1.1197	1.0897	1.6945	no overlapping gene symbols	none	0.1271	0.2131	0.2158
YRI	10	23721768	23780980	23763648	0.0895	49	60	1.0133	59212	0.098	0.9536	0.9726	0.8289	0.8235	852845	0.02	0.1414	0.0169	2.0508	3.6212	2.1346	3.0225	OTUD1	23768203-23771314	0.3443	0.1432	0.1362
YRI	4	18198515	18388535	18257945	0.0892	56	203	1.0683	190020	0.272	0.9671	0.8016	0.7641	0.5902	376237	0.07	0.2646	0.0763	1.0859	0.5853	1.3272	0.6897	no overlapping gene symbols	none	0.2562	0.3216	0.2874
YRI	7	35239816	35356702	35247064	0.089	39	133	1.1379	116886	0.1587	0.9709	0.8448	0.8143	0.6798	268323	0.11	0.3317	0.3136	2.5407	0.504	2.4012	0.5036	TBX20	35208566-35259767	0.0619	0.0884	0.0974
YRI	7	124134724	124179993	124169950	0.089	40	60	1.3254	45269	0.0515	0.9709	0.856	0.8779	0.8466	480483	0.08	0.2828	0.1102	0.9268	1.2332	1.2008	1.4519	GPR37	124173349-124192917	0.0921	0.2482	0.2479
YRI	10	75182433	75346470	75264308	0.0889	50	86	0.5243	164037	0.1962	0.9529	0.9958	0.9787	0.9009	166543	0.13	0.3606	0.3136	0.3895	0.3395	0.4066	0.2453	SEC24C,FUT11,CHCHD1,BC137250,KIAA0913,NDST2,CAMK2G,C10orf55,PLAU	75174137-75201925,75202054-75205982,75211813-75213412,75215340-75216956,75215610-75231557,75231674-75241348,75242264-75304349,75339739-75342048,75340895-75347261	0.1436	0.0693	0.0429
YRI	5	42259292	42506774	42308078	0.0887	52	216	0.8728	247482	0.3634	0.9585	0.98	0.9882	0.9945	75000	0.22	0.469	0.3983	0.2683	0.2555	0.346	0.4262	GHR	42459782-42757683	0.0376	0.2066	0.2345
YRI	7	99233666	99482279	99388737	0.0886	41	128	0.5149	248613	0.2828	0.9705	0.9761	0.8976	0.9341	67446	0.37	0.6083	0.5847	1.1847	0.3772	1.3141	0.4032	CYP3A43,OR2AE1,TRIM4,GJC3,AZGP1,BC022382,ZKSCAN1	99263571-99302109,99311620-99312592,99325971-99355090,99359103-99365179,99402285-99411623,99416320-99429524,99451154-99473339	0.2955	0.4922	0.4734
YRI	10	134167735	134388960	134256391	0.0885	51	103	0.4656	221225	0.2646	0.9522	0.4097	0.8181	0.8025	79419	0.57	0.755	0.839	1.672	0.3611	1.3577	0.4139	INPP5A	134201342-134446974	0.2103	0.45	0.4247
YRI	7	57107999	57412902	57242577	0.0884	42	213	0.6986	304903	0.414	0.9703	0.4744	0.5816	0.4936	109377	0.25	0.5	0.3305	1.4043	0.8653	1.3218	0.9517	ZNF479	57191267-57211513	0.1417	0.2312	0.1726
YRI	5	131438678	131513762	131475003	0.088	53	61	0.8124	75084	0.0814	0.9577	0.9797	0.8995	0.8254	1401974	0.02	0.1414	0.0339	0.438	0.5631	0.6859	0.8656	CSF2	131437383-131439758	0.2395	0.1254	0.0834
YRI	8	99459486	99638584	99612676	0.088	39	131	0.7314	179098	0.1905	0.9548	0.8469	0.7543	0.8294	96994	0.39	0.6245	0.6949	1.2402	0.3208	0.9947	0.4146	KCNS2,STK3	99508425-99512199,99536036-99907085	0.0365	0.1518	0.0862
YRI	2	42557927	42756743	42673498	0.088	69	130	0.6539	198816	0.2529	0.9566	0.7891	0.7722	0.837	98012	0.35	0.5916	0.4831	0.5369	0.3039	0.7192	0.518	KCNG3,MTA3	42522660-42574741,42649174-42789857	0.0318	0.0709	0.1063
YRI	8	114610432	114824865	114657869	0.0877	40	203	0.9467	214433	0.2281	0.9545	0.856	0.8959	0.9656	212743	0.12	0.3464	0.2627	0.2915	0.2409	0.4106	0.3438	no overlapping gene symbols	none	0.0921	0.0934	0.1606
YRI	2	189833245	190026330	189948650	0.0876	70	115	0.5956	193085	0.1988	0.9561	0.9597	0.9312	0.9629	123338	0.31	0.5568	0.3559	0.1923	0.1727	0.2506	0.2181	WDR75	190014403-190048509	0.1605	0.1304	0.1106
YRI	2	147187149	147541792	147443983	0.0873	71	210	0.5921	354643	0.3652	0.9558	0.8807	0.7183	0.6389	203530	0.15	0.3873	0.2797	0.6085	0.5512	0.7535	0.6884	no overlapping gene symbols	none	0.1392	0.1137	0.3086
YRI	5	122057415	122473558	122177833	0.0871	54	370	0.8891	416143	0.4511	0.957	0.7478	0.6702	0.8971	209655	0.21	0.4583	0.3814	0.548	0.2658	0.5903	0.2842	SNX2,SNX24,PPIC,PRDM6	122138648-122193701,122209169-122372798,122386976-122400324,122453915-122551594	0.1543	0.1381	0.2034
YRI	8	71468721	72348139	71855367	0.087	41	837	0.9518	879418	0.9354	0.954	0.9099	0.9594	0.9075	535644	0.08	0.2828	0.2119	0.9046	0.2034	0.8723	0.2708	NCOA2,TRAM1,LACTB2,XKR9,EYA1	71186820-71478574,71648226-71683158,71712044-71743946,71744153-71810731,72272221-72431533	0.1759	0.1823	0.127
YRI	5	29457944	29762051	29620584	0.0868	55	435	1.4304	304107	0.4465	0.9568	0.6685	0.9339	0.8596	1220197	0.02	0.1414	0	1.5257	1.617	1.4132	1.5995	no overlapping gene symbols	none	0.1078	0.1675	0.1371
YRI	5	158400684	158786351	158512290	0.0862	56	368	0.9542	385667	0.4181	0.9562	0.3481	0.4944	0.5262	95071	0.54	0.7348	0.6695	0.9422	0.6603	0.9767	0.9237	EBF1,RNF145,UBLCP1,IL12B	158055500-158459366,158516996-158567412,158622666-158645626,158674368-158690059	0.1655	0.2147	0.198
YRI	5	102135161	102359282	102344941	0.0861	57	183	0.8165	224121	0.243	0.9562	0.9401	0.7008	0.876	388856	0.07	0.2646	0.0424	0.3565	0.2481	0.628	0.4382	PAM	102229425-102393316	0.1704	0.0389	0.0716
YRI	8	114509060	114610432	114552817	0.0855	42	89	0.878	101372	0.1078	0.9522	0.8127	0.8964	0.9652	224611	0.1	0.3162	0.2458	0.1663	0.126	0.2094	0.2246	CSMD3	113304332-114518418	0.0949	0.0789	0.1974
YRI	8	33471609	33720775	33649641	0.0851	43	151	0.606	249166	0.3703	0.9513	0.9697	0.9364	0.8797	104956	0.17	0.4123	0.3729	0.4493	0.3664	0.5763	0.4588	MAK16,C8orf41,RNF122,DUSP26	33462258-33478318,33475777-33490245,33524814-33544185,33568392-33576981	0.139	0.1948	0.2243
YRI	8	36656986	36792931	36690754	0.0849	44	116	0.8533	135945	0.2021	0.9511	0.92	0.9699	0.7753	497741	0.04	0.2	0.0593	0.7316	0.1768	0.5232	0.1445	KCNU1	36760999-36912801	0.4734	0.3993	0.4026
YRI	8	109199796	109329757	109269622	0.084	45	163	1.2542	129961	0.1382	0.9503	0.8119	0.9166	0.9198	378155	0.07	0.2646	0.1695	0.2442	0.1541	0.4259	0.2618	EIF3E	109283147-109330135	0.0863	0.0549	0.1811

## Sheet: Table S3B CEU
Pop.	Chr.	Low valley	High valley	Position	Pk.Height	Chr.Pk. outlier rank	SNP ct.	SNP dens.	Width(bp)	Width(cM)	YRI max. pk. PCTL	CEU max. pk. PCTL	CHB max. pk. PCTL	JPT max. pk. PCTL	Min.extent	P( X>Extent)	Expct.freq.	Hap.freq.	Rec. Rate(cm/Mb)	Half-width rec. rate	Popn. Rec. Rate(cm/Mb)	Popn. Half-width rec. rate	Genes	Gene ranges	CEU.YRI.theta.halfwidth	CEU.CHB.theta.halfwidth	CEU.JPT.theta.halfwidth
CEU	23	54970372	57465270	56905680	2.2637	1	1020	0.4088	2494898	3.9234	0.9949	1	0.9836	0.965	2146728	0.35	0.5916	0.6705	NA	NA	NA	NA	TRO,PFKFB1,APEX2,ALAS2,PAGE2B,PAGE2,FAM104B,PAGE5,PAGE3,MAGEH1,USP51,FOXR2,RRAGB,KLF8,UBQLN2,LOC442454,SPIN3,SPIN2B,SPIN2A,FAAH2	54963973-54974590,54976314-55037236,55043504-55050937,55051743-55074222,55118228-55122061,55132221-55135985,55186259-55204334,55263516-55267266,55301573-55308004,55495262-55496724,55529686-55532356,55666557-55668483,55760903-55801932,56275631-56328254,56606796-56610102,56779945-56780742,57033988-57038713,57162839-57164704,57178807-57180783,57329863-57532351	0.4836	0.003	0.0022
CEU	23	57465270	57755050	57535704	2.0114	2	116	0.4003	289780	0.4557	0.9906	0.9914	0.9823	0.9547	2129065	0.33	0.5745	0.6705	NA	NA	NA	NA	FAAH2,ZXDB	57329863-57532351,57634993-57640635	0.4902	0.0702	0.041
CEU	23	65264082	66493049	65862189	1.9657	3	616	0.5012	1228967	1.4195	0.9789	0.9895	1	1	1514285	0.59	0.7681	0.6705	NA	NA	NA	NA	HEPH,EDA2R	65299387-65403955,65732206-65752597	0.5933	0.1573	0.1556
CEU	23	57755050	58211376	57864534	1.7876	4	120	0.263	456326	0.7176	0.9906	0.9835	0.9744	0.9556	2666721	0.24	0.4899	0.5227	NA	NA	NA	NA	ZXDA	57950921-57953792	0.4497	0.053	0.0405
CEU	23	74187146	74938435	74272041	1.7718	5	306	0.4073	751289	0.8678	0.9885	0.9833	0.9698	0.9921	3725810	0.21	0.4583	0.4091	NA	NA	NA	NA	ABCB7,UPRT,ZDHHC15,MAGEE2	74189829-74292857,74410685-74441157,74508785-74659600,74919547-74921796	0.4364	0.5216	0.6312
CEU	23	73534238	74187146	74080772	1.7631	6	190	0.291	652908	0.7541	0.9939	0.9828	0.9698	0.9924	3725810	0.21	0.4583	0.4091	NA	NA	NA	NA	SLC16A2,RLIM,KIAA2022	73557809-73670477,73726768-73751168,73870136-74061709	0.2511	0.6803	0.8327
CEU	23	75274607	76097870	75386451	1.6389	7	441	0.5357	823263	0.9509	0.9929	0.9756	0.9666	0.9763	3635683	0.21	0.4583	0.4091	NA	NA	NA	NA	CXorf26,MAGEE1	75309172-75314436,75564520-75568148	0.6054	0.657	0.621
CEU	23	74938435	75274607	75080649	1.572	8	155	0.4611	336172	0.3883	0.9918	0.9704	0.9647	0.9832	3635683	0.21	0.4583	0.4091	NA	NA	NA	NA	no overlapping gene symbols	none	0.227	0.4672	0.5365
CEU	23	76353855	77990868	77584714	1.4013	9	246	0.1503	1637013	1.8908	0.9538	0.9653	0.9289	0.9288	3987610	0.19	0.4359	0.4091	NA	NA	NA	NA	FGF16,ATRX,MAGT1,COX7B,ATP7A,PGAM4,PGK1,TAF9B,CYSLTR1,ZCCHC5,LPAR4	76596302-76598669,76647011-76928375,76968517-77037583,77041616-77047537,77052849-77192548,77110113-77111791,77246321-77268980,77271900-77281835,77414785-77469743,77798221-77801481,77896956-77899244	0.4349	0.0249	0.1739
CEU	23	76097870	76353855	76146402	1.3773	10	71	0.2774	255985	0.2957	0.986	0.9648	0.9519	0.9683	3987610	0.19	0.4359	0.4091	NA	NA	NA	NA	no overlapping gene symbols	none	0.1828	0.3701	0.3679
CEU	23	66493049	67094657	66522418	1.3396	11	208	0.3457	601608	0.6949	0.9789	0.9632	0.9915	0.9819	1530435	0.49	0.7	0.6136	NA	NA	NA	NA	AR	66680598-66860844	0.514	0.1821	0.1812
CEU	23	64644278	65264082	65204464	1.3296	12	203	0.3275	619804	0.7159	0.9995	0.9625	0.9975	0.9968	1903432	0.27	0.5196	0.5795	NA	NA	NA	NA	ZC3H12B,LAS1L,MSN,VSIG4	64625430-64644492,64649192-64671392,64804235-64878518,65158304-65176692	0.7761	0.1	0.0865
CEU	17	55939310	56468711	56029088	1.1855	1	235	0.4439	529401	0.7946	0.9705	1	1	1	650495	0.66	0.8124	0.7542	1.4399	2.8752	3.1362	6.6407	APPBP2,PPM1D,BCAS3	55875301-55958362,56032335-56096818,56109953-56824981	0.5363	0.0489	0.0596
CEU	4	33207476	34074468	33984210	1.1807	1	443	0.511	866992	1.241	0.9987	1	1	1	1063099	0.42	0.6481	0.5847	0.5288	0.6321	0.5784	0.4965	no overlapping gene symbols	none	0.3682	0.1259	0.1704
CEU	10	74302662	74904832	74474938	1.1538	1	332	0.5513	602170	0.7203	0.9859	1	0.9976	0.9966	1225977	0.37	0.6083	0.5847	0.2027	0.1682	0.1566	0.0948	CCDC109A,OIT3,PLA2G12B,P4HA1,NUDT13,ECD,FAM149B1,KIAA0974,DNAJC9,MRPS16,TTC18,ANXA7,ZMYND17,PPP3CB	74121894-74317458,74323344-74362793,74364943-74384516,74436985-74526630,74540215-74561587,74564288-74597823,74597882-74671945,74663871-74671945,74672587-74677031,74678606-74682457,74683526-74788618,74805194-74843847,74853342-74863325,74866617-74925760	0.1892	0.1772	0.1963
CEU	23	54774053	54970372	54896370	1.1142	13	104	0.5298	196319	0.3087	0.8701	0.9568	0.8648	0.9102	3977683	0.07	0.2646	0.1136	NA	NA	NA	NA	ITIH5L,MAGED2,TRO	54792340-54841398,54850895-54859170,54963973-54974590	0.101	0.1068	0.152
CEU	23	58211376	58499973	58273475	1.112	14	57	0.1975	288597	0.4538	0.9422	0.9568	0.9714	0.9404	2668401	0.14	0.3742	0.3636	NA	NA	NA	NA	no overlapping gene symbols	none	0.5087	-0.0066	0.0088
CEU	23	67094657	67446440	67162282	1.0952	15	191	0.5429	351783	0.4063	0.8942	0.956	0.9659	0.9378	2024129	0.28	0.5292	0.3636	NA	NA	NA	NA	OPHN1	67178910-67570024	0.3366	0.0997	0.1041
CEU	4	34074468	34338618	34152072	1.0566	2	273	1.0335	264150	0.3781	0.9902	0.9981	0.9992	0.9978	1079030	0.39	0.6245	0.5847	0.4286	0.6021	0.3752	0.4695	no overlapping gene symbols	none	0.4705	0.0126	0.0427
CEU	23	36289672	36598667	36471888	1.0296	16	168	0.5437	308995	0.4859	0.3583	0.9548	0.906	0.9185	1128827	0.34	0.5831	0.4432	NA	NA	NA	NA	CXorf30	36164854-36313432	0.479	0.1368	0.1586
CEU	11	47891299	49414631	47998372	1.021	1	829	0.5442	1523332	2.0656	1	1	0.9999	0.995	2476725	0.16	0.4	0.3898	0.9008	0.6615	1.5525	1.0833	PTPRJ,OR4B1,OR4X2,OR4X1,OR4S1,OR4C3,OR4C45,OR4A47,FOLH1	47958685-48148970,48194937-48195867,48223231-48224143,48241988-48242906,48284350-48285280,48303068-48304058,48323475-48330575,48466920-48467850,49124762-49186798	0.1511	0.0131	0.0416
CEU	17	55702230	55939310	55894285	1.0192	2	107	0.4513	237080	0.3558	0.8935	0.9971	0.9966	0.9989	1058858	0.36	0.6	0.6525	0.5258	0.9767	0.9006	1.8016	USP32,C17orf64,APPBP2	55609472-55824368,55854654-55863544,55875301-55958362	0.543	0.0213	0.0135
CEU	10	74904832	75339949	75013847	1.0098	2	174	0.3999	435117	0.5205	0.9838	0.9982	0.9793	0.989	1394735	0.32	0.5657	0.5678	0.5096	0.6766	0.3822	0.5536	PPP3CB,USP54,MYOZ1,SYNPO2L,CTGLF2,SEC24C,FUT11,CHCHD1,BC137250,KIAA0913,NDST2,CAMK2G,C10orf55	74866617-74925760,74927301-75005439,75061417-75071521,75074649-75085838,75104061-75127560,75174137-75201925,75202054-75205982,75211813-75213412,75215340-75216956,75215610-75231557,75231674-75241348,75242264-75304349,75339739-75342048	0.2567	0.2944	0.2624
CEU	23	35739718	36156570	36070510	1.0043	17	264	0.6333	416852	0.6555	0.6096	0.9542	0.9122	0.9329	1123158	0.22	0.469	0.4432	NA	NA	NA	NA	CXorf22,CXorf59	35847778-35918190,35974973-36073108	0.5436	0.277	0.14
CEU	17	56468711	56697157	56562226	0.998	3	167	0.731	228446	0.3429	0.9436	0.9964	0.9984	0.9969	650512	0.57	0.755	0.7542	1.3665	0.1407	1.3802	0.2398	BCAS3,LOC729617	56109953-56824981,56501992-56502554	0.4738	0.0472	0.0543
CEU	23	54032865	54774053	54508588	0.9852	18	171	0.2307	741188	1.1656	0.5902	0.9518	0.8489	0.877	478553	0.44	0.6633	0.7045	NA	NA	NA	NA	PHF8,FAM120C,WNK3,TSR2,FGD1,GNL3L	53979837-54087036,54111481-54226439,54239579-54401163,54483577-54488456,54488611-54539324,54573368-54608698	0.4789	0.2778	0.2449
CEU	23	63995126	64644278	64471452	0.9836	19	114	0.1756	649152	0.7498	1	0.9517	0.9938	0.9889	258164	1	1	1	NA	NA	NA	NA	ZC4H2,ZC3H12B	64052985-64113061,64625430-64644492	0.5899	0.134	0.1142
CEU	10	73493025	74302662	74214253	0.9375	3	402	0.4965	809637	0.9685	0.9884	0.9976	1	0.9824	1210283	0.34	0.5831	0.6017	0.3672	0.1871	0.2303	0.1431	SPOCK2,ASCC1,C10orf104,DDIT4,DNAJB12,CBARA1,CCDC109A	73488798-73518773,73526283-73645700,73645811-73665624,73703682-73705803,73762593-73784875,73797103-74055905,74121894-74317458	0.2916	0.5928	0.4859
CEU	11	49414631	50995371	49801204	0.9279	2	531	0.3359	1580740	2.1435	0.9979	0.9944	0.9935	1	3405553	0.11	0.3317	0.3814	0.8017	0.3387	0.8611	0.3371	BC142657,OR4C13,OR4C12	49539050-49788545,49930550-49931480,49959683-49960613	0.1549	0.0098	0.0289
CEU	23	107497337	108617859	108203062	0.9131	20	445	0.3971	1120522	1.2942	0.9863	0.9476	0.9143	0.8962	1240378	0.24	0.4899	0.2386	NA	NA	NA	NA	COL4A6,COL4A5,IRS4,GUCY2F	107285492-107568314,107569809-107827431,107862367-107866295,108502790-108611941	0.3676	0.4453	0.4782
CEU	23	67446440	67961216	67480225	0.9115	21	200	0.3885	514776	0.5946	0.6687	0.9475	0.9342	0.8943	2017796	0.24	0.4899	0.3636	NA	NA	NA	NA	OPHN1,YIPF6,STARD8	67178910-67570024,67635610-67669026,67784235-67862403	0.6465	0.0177	0.0166
CEU	23	36598667	37071456	36616787	0.9009	22	73	0.1544	472789	0.7435	0.1992	0.9465	0.8788	0.9184	1131077	0.32	0.5657	0.4432	NA	NA	NA	NA	FAM47C	36936390-36939660	0.6068	0.0326	0.025
CEU	17	55374813	55702230	55573663	0.8849	4	130	0.397	327417	0.4914	0.8807	0.9934	0.9945	0.9844	1058858	0.36	0.6	0.6525	0.6066	0.706	0.7101	0.5609	RPS6KB1,RNFT1,DHX40P,HEATR6,CA4,USP32	55325224-55382568,55384504-55396899,55408166-55451118,55475333-55511074,55582083-55591688,55609472-55824368	0.3586	0.0301	0.1784
CEU	2	135407661	136602593	136299164	0.8663	1	756	0.6327	1194932	1.2305	0.9916	1	0.9679	0.957	983710	0.5	0.7071	0.7373	0.5331	0.286	0.4192	0.1892	CCNT2,YSK4,RAB3GAP1,ZRANB3,R3HDM1,UBXN4,LCT,MCM6,DARS,CXCR4	135392862-135431054,135438742-135498718,135526322-135644016,135674043-136005276,136005552-136199309,136215658-136259103,136261884-136311220,136313665-136350481,136380723-136459692,136588388-136592195	0.4042	0.2588	0.1983
CEU	23	110413791	110903878	110658537	0.8621	23	130	0.2653	490087	0.5661	0.597	0.9436	0.9466	0.9486	595804	0.76	0.8718	0.8295	NA	NA	NA	NA	DCX,ALG13,CXorf45	110423662-110541030,110811068-110818680,110856733-110890483	0.6832	0.01	0.0099
CEU	4	32872968	33207476	33014480	0.8576	3	253	0.7563	334508	0.4788	0.9723	0.9965	0.9952	0.9993	1249146	0.27	0.5196	0.5339	1.0294	0.6426	0.5468	0.6031	no overlapping gene symbols	none	0.2112	-0.0004	0.0193
CEU	15	40625772	41525172	41082380	0.8478	1	434	0.4825	899400	1.4849	0.9991	1	0.9659	0.9822	620196	0.44	0.6633	0.5424	0.2167	0.1305	0.1798	0.1388	LRRC57,CEP27,KIAA1300,CDAN1,TTBK2,UBR1,TMEM62,CCNDBP1,EPB42,TGM5,TGM7,LCMT2,ADAL,ZSCAN29,TUBGCP4,TP53BP1	40622013-40628292,40628344-40647334,40766989-40800348,40803051-40816709,40823835-41000299,41022389-41185578,41213013-41264633,41264831-41274687,41276717-41300615,41312666-41346347,41355770-41381745,41407265-41410183,41410216-41428902,41437661-41449550,41450604-41485532,41486698-41590028	0.3027	0.0655	0.0616
CEU	23	109920811	110413791	110263176	0.8422	24	250	0.5071	492980	0.5694	0.7534	0.9418	0.9516	0.9511	665245	0.66	0.8124	0.8295	NA	NA	NA	NA	CHRDL1,PAK3,CAPN6	109805128-109925649,110252960-110350829,110374986-110400407	0.4333	0.099	0.0972
CEU	12	33720607	37579931	33861148	0.8322	1	1456	0.3773	3859324	6.6095	1	1	1	0.9989	1347796	0.16	0.4	0.3898	0.9669	1.2526	1.0943	1.1148	ALG10,ALG10B,CPNE8	34066482-34072503,36996823-37009795,37332268-37585687	0.3151	0.2394	0.3008
CEU	1	35301174	36679373	35416859	0.8304	1	608	0.4412	1378199	1.7236	0.9685	1	0.9474	0.9651	957224	0.41	0.6403	0.6525	0.4928	0.4111	0.4317	0.3813	ZMYM1,SFPQ,ZMYM4,KIAA0319L,NCDN,TFAP2E,PSMB2,C1orf216,CLSPN,EIF2C4,EIF2C1,EIF2C3,TEKT2,ADPRHL2,COL8A2,TRAPPC3,MAP7D1,THRAP3,C1orf113,FAM176B,STK40,LSM10,C1orf102	35317558-35354042,35421787-35431322,35507154-35660132,35671677-35795591,35795979-35804967,35811557-35833514,35841210-35879730,35952063-35957377,35974404-36008138,36046414-36093775,36121396-36162486,36169358-36294650,36322262-36326463,36327072-36332120,36333432-36338437,36374759-36387654,36394389-36419028,36462603-36543544,36545304-36563073,36560218-36562342,36577811-36624072,36631617-36636080,366…	0.4054	0.6393	0.4871
CEU	6	27401028	28645230	28454924	0.829	1	1191	0.9572	1244202	1.7972	0.9806	1	0.9982	0.9995	1925294	0.12	0.3464	0.1102	0.331	0.3127	0.3076	0.304	FKSG47,FKSG83,ZNF391,BC132797,ZNF184,HIST1H2BL,HIST1H3H,HIST1H2AJ,HIST1H2BM,HIST1H4J,HIST1H4K,HIST1H2AK,HIST1H2BN,HIST1H2AL,HIST1H1B,HIST1H3I,HIST1H4L,HIST1H3J,HIST1H2AM,HIST1H2BO,OR2B2,OR2B6,ZNF165,AK309286,ZSCAN16,ZNF192,ZNF193,ZKSCAN4,NKAPL,ZNF187,PGBD1,ZNF323,ZKSCAN3,ZSCAN23,GPX6,GPX5	27400518-27401696,27400556-27401720,27464502-27477206,27464516-27465592,27526505-27548858,27883235-27883688,27883955-27886293,27890058-27890497,27890800-27891246,27899881-27900237,27906930-27907284,27913636-27914096,27914418-27914867,27941085-27941555,27942548-27943338,27947601-27948078,27948904-27949268,27966071-27966549,27968455-27968942,27969181-27969648,27987002-27988076,28032997-28033939,281…	0.144	0.0163	0.0332
CEU	4	34338618	34586658	34368020	0.8266	4	247	0.9958	248040	0.355	0.9923	0.9964	0.9965	0.9949	1079485	0.31	0.5568	0.5678	1.3448	0.5674	2.1597	0.5939	no overlapping gene symbols	none	0.1079	0.0669	0.0869
CEU	23	36156570	36289672	36225066	0.8124	25	72	0.5409	133102	0.2093	0.3579	0.9396	0.9105	0.931	1130327	0.21	0.4583	0.4432	NA	NA	NA	NA	CXorf30	36164854-36313432	0.3809	0.125	0.0135
CEU	23	72425571	72983164	72569992	0.802	26	154	0.2762	557593	0.644	0.8659	0.9389	0.9628	0.9822	800457	0.33	0.5745	0.4773	NA	NA	NA	NA	CDX4,CHIC1	72583814-72591146,72699708-72823662	0.2136	0.5346	0.6809
CEU	8	47019122	49021486	47801466	0.7862	1	688	0.3436	2002364	2.1298	0.9982	1	0.992	0.991	1223635	0.34	0.5831	0.5339	0.4742	0.2491	0.6013	0.302	KIAA0146,CEBPD,PRKDC	48336094-48811028,48812028-48813279,48848221-49035296	0.353	0.0261	0.0101
CEU	11	50995371	51434161	51334648	0.7843	3	161	0.3669	438790	0.595	0.9916	0.9904	0.9781	0.9967	3405553	0.11	0.3317	0.3814	0.8829	0.851	0.8681	0.9137	OR4A5,OR4C46	51268023-51268971,51371857-51372787	0.1383	0.0114	0.0381
CEU	15	69811875	70609353	69923926	0.7781	2	468	0.5869	797478	1.3166	0.9205	0.9986	0.9899	0.9402	545463	0.55	0.7416	0.7373	0.4019	0.244	0.5662	0.3437	THSD4,NR2E3,MYO9A,SENP8,GRAMD2,PKM2,PARP6,BRUNOL6,HEXA,TMEM202,ARIH1	69220841-69862776,69889947-69894324,69905414-70197476,70197807-70220358,70239201-70277180,70278423-70310738,70320575-70350682,70364122-70400097,70422831-70455574,70477721-70487762,70553720-70665950	0.2958	0.1676	0.2364
CEU	20	33922694	34210240	33993148	0.7722	1	190	0.6608	287546	0.5345	0.9998	1	1	0.9993	449645	0.41	0.6403	0.5763	0.337	0.2553	0.3464	0.189	PHF20,SCAND1,C20orf152,BC031254,AX746683,EPB41L1	33823336-34001702,34004959-34005842,34019942-34082036,34100091-34102296,34201748-34207069,34206075-34284135	0.2842	0.0138	0.0097
CEU	23	72983164	73534238	73417899	0.7721	27	167	0.303	551074	0.6365	0.7879	0.9356	0.9704	0.9908	1996242	0.14	0.3742	0.2614	NA	NA	NA	NA	FXYD8,ZCCHC13	73011597-73013522,73440749-73441594	0.184	0.5149	0.5915
CEU	23	62390724	63995126	63576645	0.7605	28	227	0.1415	1604402	1.8531	0.9953	0.9338	0.9888	0.9824	324673	0.71	0.8426	0.9659	NA	NA	NA	NA	SPIN4,ARHGEF9,FAM123B,ASB12,MTMR8	62483831-62487943,62771572-62891756,63321721-63342349,63360800-63362279,63404685-63532036	0.5003	0.179	0.1818
CEU	1	35088324	35301174	35237026	0.748	2	108	0.5074	212850	0.2662	0.7823	0.9987	0.8716	0.9485	1106926	0.32	0.5657	0.6525	1.6681	0.2889	2.0556	0.4297	C1orf212,DLGAP3,ZMYM6,ZMYM6	35091710-35097932,35103623-35143571,35212546-35223513,35224353-35270156	0.5113	0.1949	0.227
CEU	23	106796486	107303826	107045947	0.7356	29	226	0.4455	507340	0.586	0.936	0.9321	0.8172	0.8258	1634024	0.17	0.4123	0.1818	NA	NA	NA	NA	TSC22D3,MID2,TEX13B,VSIG1,PSMD10,ATG4A,COL4A6	106843107-106905673,106956115-107057077,107110749-107112256,107174855-107209070,107214092-107221504,107221589-107284552,107285492-107568314	0.4121	0.0925	0.1286
CEU	12	32838827	33382575	33145165	0.7307	2	614	1.1292	543748	0.9312	0.9758	0.9895	1	0.9986	4787066	0.04	0.2	0.0678	0.9504	0.57	0.7762	0.5065	PKP2	32834946-32941047	0.2072	0.4401	0.4117
CEU	23	79810899	80075060	79939572	0.7158	30	86	0.3256	264161	0.3051	0.9174	0.9302	0.9056	0.8199	958599	0.28	0.5292	0.3409	NA	NA	NA	NA	BRWD3,CR591764	79818338-79951889,80071583-80073330	0.2146	0.2598	0.2831
CEU	12	37579931	37729398	37677070	0.707	3	190	1.2712	149467	0.184	0.9921	0.9883	0.8705	0.9844	4787066	0.04	0.2	0.0678	0.3876	0.2378	0.181	0.1505	CPNE8	37332268-37585687	0.0952	0.1712	0.2357
CEU	23	79182602	79810899	79395377	0.7063	31	209	0.3326	628297	0.7257	0.9339	0.9297	0.8658	0.675	814863	0.31	0.5568	0.3409	NA	NA	NA	NA	FAM46D	79562620-79587466	0.3132	0.4413	0.5034
CEU	14	65443441	66420772	66186351	0.7021	1	716	0.7326	977331	1.4084	1	1	1	1	982413	0.27	0.5196	0.5339	0.4315	0.1756	0.4741	0.2877	CR594591,GPHN	65548904-65550385,66043877-66718278	0.4884	0.2499	0.3069
CEU	5	44637846	45291235	44944692	0.702	1	307	0.4699	653389	0.9594	0.9979	1	0.997	0.9996	1334015	0.16	0.4	0.3644	0.2516	0.2197	0.2048	0.2111	MRPS30	44844783-44851373	0.0732	0.0748	0.0498
CEU	11	47254777	47891299	47830459	0.7014	4	299	0.4697	636522	0.8631	0.9897	0.9893	1	0.9896	3705501	0.06	0.2449	0.161	0.3238	0.2935	0.2953	0.2477	MADD,MYBPC3,SPI1,SLC39A13,PSMC3,RAPSN,CUGBP1,PTPMT1,KBTBD4,NDUFS3,LOC399888,C1QTNF4,MTCH2,AGBL2,FNBP4,NUP160	47247774-47308158,47309532-47330829,47332984-47356703,47386626-47394623,47396895-47404600,47415890-47427306,47446520-47467152,47543704-47549944,47550325-47557078,47557207-47562690,47564820-47567322,47567791-47572537,47595443-47620640,47637718-47692878,47694644-47745569,47756245-47826633	0.2263	0.0433	0.0272
CEU	20	33617501	33922694	33702884	0.7013	2	225	0.7372	305193	0.5673	0.9998	0.999	1	1	450551	0.39	0.6245	0.5763	0.3322	0.2657	0.2654	0.1613	FER1L4,FER1L4,SPAG4,CPNE1,RBM12,NFS1,ROMO1,RBM39,PHF20	33615035-33636612,33643314-33653602,33667222-33672379,33677379-33716262,33700292-33716262,33720024-33750688,33750645-33752316,33754944-33793607,33823336-34001702	0.0928	0.0007	-0.0047
CEU	23	107303826	107497337	107433118	0.7002	32	127	0.6563	193511	0.2235	0.9357	0.9289	0.797	0.816	1590223	0.17	0.4123	0.2273	NA	NA	NA	NA	COL4A6	107285492-107568314	0.167	0.2757	0.3794
CEU	23	37071456	37743420	37236226	0.6992	33	408	0.6072	671964	1.0567	0.4438	0.9285	0.8909	0.9278	1210289	0.23	0.4796	0.4432	NA	NA	NA	NA	PRRG1,LANCL3,XK,CYBB,DYNLT3,CXorf27	37093545-37201463,37315740-37421668,37430051-37476322,37524213-37557658,37583032-37591775,37735013-37735514	0.4172	0.0236	0.1007
CEU	23	35456874	35739718	35570041	0.6948	34	213	0.7531	282844	0.4448	0.9501	0.9275	0.8873	0.9018	1128452	0.17	0.4123	0.1818	NA	NA	NA	NA	MAGEB16	35726379-35731773	0.0248	-0.0001	0.0665
CEU	12	33382575	33720607	33687276	0.6934	4	395	1.1685	338032	0.5789	0.9962	0.9867	0.9984	1	4790936	0.04	0.2	0.0678	0.3666	0.3472	0.341	0.2721	SYT10	33419614-33484021	0.2299	0.2271	0.2244
CEU	15	40469222	40625772	40548970	0.6852	3	91	0.5813	156550	0.2585	0.9717	0.9908	0.9335	0.9788	571495	0.3	0.5477	0.4322	0.3415	0.2548	0.4151	0.2199	CAPN3,ZFP106,SNAP23,LRRC57	40438989-40491807,40492312-40537022,40575126-40612548,40622013-40628292	0.3059	0.0566	0.0568
CEU	5	130124159	131389677	130947320	0.6776	2	759	0.5998	1265518	1.372	0.9828	0.9995	0.9818	0.9588	987088	0.35	0.5916	0.5085	0.2167	0.1956	0.1956	0.1854	HINT1,LYRM7,CDC42SE2,RAPGEF6,ACSL6	130522775-130528935,130534539-130569018,130627600-130758281,130789502-130998828,131317050-131375248	0.3234	0.1153	0.1555
CEU	23	71733977	72425571	72212796	0.6772	35	158	0.2285	691594	0.7988	0.8673	0.925	0.943	0.9723	1204312	0.19	0.4359	0.2841	NA	NA	NA	NA	PHKA1,CXorf50,DMRTC1,DMRTC1,CXorf50,PABPC1L2B,PABPC1L2A,NAP1L2	71715388-71850754,71914156-71915643,71981600-71985361,72008583-72012347,72078293-72079779,72140076-72142276,72213901-72216076,72348878-72351409	0.4134	0.5261	0.6052
CEU	15	46122884	46328228	46179457	0.6764	4	162	0.7889	205344	0.339	0.6293	0.9904	0.5743	0.4933	301850	0.68	0.8246	0.7119	1.5474	1.2163	2.2012	1.9671	SLC24A5,MYEF2,SLC12A1	46200460-46221881,46218920-46257850,46285789-46383568	0.5452	0.5385	0.5532
CEU	6	28645230	29473953	28964551	0.6741	2	822	0.9919	828723	1.197	0.9272	0.996	0.9897	0.9824	918305	0.22	0.469	0.2712	0.3963	0.4091	0.3567	0.386	SCAND3,TRIM27,ZNF311,OR2W1,OR2B3,OR2J3,OR2J2,LOC651503,OR14J1,OR5V1,OR12D3,OR12D2	28647385-28663091,28978757-28999747,29070572-29081014,29119968-29120931,29162062-29163004,29187646-29188582,29249289-29250330,29338458-29339835,29382445-29383411,29430985-29432033,29449178-29451047,29472394-29473427	0.2638	0.0719	0.1082
CEU	23	77990868	78473400	78236266	0.662	36	259	0.5368	482532	0.5573	0.9496	0.9208	0.8261	0.9141	4776896	0.07	0.2646	0.1705	NA	NA	NA	NA	P2RY10,GPR174	78087484-78104094,78313124-78314382	0.04	0.1594	0.2032
CEU	23	50982611	52669012	51628676	0.6587	37	421	0.2496	1686401	2.652	0.9466	0.9201	0.9087	0.9337	2118574	0.07	0.2646	0.1818	NA	NA	NA	NA	NUDT10,LOC340602,NUDT11,GSPT2,MAGED1,BC137157,MAGED4B,MAGED4B,AK096379,XAGE2,XAGE1D,XAGE1D,XAGE2,XAGE1D,XAGE1D,XAGE1D	51091822-51097117,51166506-51168429,51249602-51256199,51503266-51505769,51653437-51662190,51810695-51814132,51821864-51829043,51944658-51952104,51959661-51963098,52128792-52135537,52255698-52260678,52271944-52276924,52397076-52403821,52528649-52533629,52544884-52549864,52557778-52562758	0.0732	0.1166	0.0994
CEU	14	66420772	66988440	66593668	0.6523	2	271	0.4774	567668	0.8181	0.9984	0.9972	0.9996	0.996	982413	0.27	0.5196	0.5339	0.4127	0.2835	0.5647	0.387	GPHN,FAM71D,MPP5,ATP6V1D,EIF2S1,PLEK2	66043877-66718278,66725898-66765020,66777773-66872289,66874341-66896344,66896786-66922986,66923452-66948581	0.5222	0.2763	0.35
CEU	7	118655832	119115606	118837680	0.6481	1	318	0.6916	459774	0.523	0.9951	1	0.9486	0.9898	881748	0.32	0.5657	0.4237	0.257	0.3069	0.2721	0.4501	no overlapping gene symbols	none	0.4191	0.0525	0.0363
CEU	23	126630580	126870723	126711984	0.6459	38	179	0.7454	240143	0.2774	0.9537	0.9157	0.9254	0.9218	998764	0.33	0.5745	0.5227	NA	NA	NA	NA	no overlapping gene symbols	none	0.4729	0.0504	0.1765
CEU	7	118427620	118655832	118546745	0.6425	2	111	0.4864	228212	0.2596	0.9902	0.9998	0.9739	0.9597	885282	0.33	0.5745	0.4237	0.1713	0.1753	0.1087	0.078	no overlapping gene symbols	none	0.2352	0.1064	0.077
CEU	15	41525172	41800801	41563187	0.6418	5	81	0.2939	275629	0.4551	0.9991	0.989	0.9394	0.9826	738959	0.24	0.4899	0.5424	0.0763	0.1105	0.0895	0.1269	TP53BP1,MAP1A,HISPPD2A,CKMT1B,STRC,CATSPER2,HISPPD2A,CKMT1A,STRC,STRC	41486698-41590028,41597097-41611110,41612951-41664382,41672543-41678896,41679052-41698290,41710063-41728331,41743907-41769539,41772375-41778712,41789963-41792258,41794078-41797308	0.4828	0.2043	0.2053
CEU	10	75453346	76107179	75618483	0.6326	4	416	0.6362	653833	0.7821	0.9916	0.9953	0.9935	1	2136475	0.12	0.3464	0.2119	0.2299	0.2121	0.2104	0.1944	VCL,AP3M1,ADK	75427877-75549920,75550020-75580832,75580970-76139066	0.2431	0.2473	0.1179
CEU	2	135272176	135407661	135336287	0.6308	2	101	0.7455	135485	0.1395	0.8896	0.9972	0.5945	0.6439	1187282	0.33	0.5745	0.5593	0.5597	0.9196	0.3493	0.5393	ACMSD,CCNT2	135312655-135376072,135392862-135431054	0.2571	0.3444	0.31
CEU	23	110903878	111099654	110993417	0.6253	39	73	0.3729	195776	0.2261	0.5932	0.9095	0.9508	0.9495	1017426	0.29	0.5385	0.6136	NA	NA	NA	NA	TRPC5,hCG_1798305	110904197-111212660,111011780-111033867	0.4973	0.0635	0.082
CEU	23	52669012	53462871	53215164	0.6251	40	188	0.2368	793859	1.2484	0.8076	0.9092	0.7607	0.9114	2548322	0.07	0.2646	0.1705	NA	NA	NA	NA	SSX7,SSX2,SSX2,SPANXN5,XAGE5,XAGE3,FAM156B,FAM156B,GPR173,TSPYL2,JARID1C,IQSEC2,SMC1A	52689835-52700675,52742670-52752974,52797032-52807342,52841910-52843113,52857952-52864047,52908282-52913824,52944809-52954310,52993188-53002678,53095230-53123968,53128286-53134447,53237377-53271329,53278782-53367247,53417794-53466343	0.2925	0.1084	0.0532
CEU	5	36683331	37626638	37541744	0.6214	3	602	0.6382	943307	1.3851	0.9946	0.9963	0.9868	0.9946	811902	0.38	0.6164	0.5932	0.5617	0.2535	0.5216	0.2573	SLC1A3,NIPBL,C5orf42,NUP155,WDR70	36642213-36724193,36912617-37101678,37142086-37249612,37327697-37406954,37415168-37788531	0.3151	0.0368	0.0113
CEU	23	126870723	127096782	126992452	0.6199	41	152	0.6724	226059	0.2611	0.9604	0.908	0.922	0.9125	998764	0.33	0.5745	0.5227	NA	NA	NA	NA	ACTRT1	127012621-127014058	0.3434	0.0272	0.1128
CEU	5	45291235	46432729	45777116	0.619	4	377	0.3303	1141494	1.6761	0.999	0.9961	0.9918	0.9982	1334914	0.16	0.4	0.3644	1.3515	0.8622	2.0961	1.0404	HCN1	45295108-45731977	0.1315	0.0244	0.0237
CEU	23	78989756	79182602	79117857	0.619	42	195	1.0112	192846	0.2227	0.8777	0.9074	0.7088	0.6523	838155	0.23	0.4796	0.3409	NA	NA	NA	NA	TBX22	79164397-79173924	0.1792	0.2262	0.2719
CEU	23	127096782	127478816	127197850	0.616	43	149	0.39	382034	0.4413	0.9511	0.9064	0.9199	0.9028	1055544	0.28	0.5292	0.5	NA	NA	NA	NA	no overlapping gene symbols	none	0.588	0.0329	0.0317
CEU	19	22482214	22953137	22534501	0.6034	1	354	0.7517	470923	0.9799	0.9528	1	0.925	0.9501	367562	0.4	0.6325	0.5169	0.7944	0.506	0.8198	0.6852	ZNF492,ZNF99,BC128131	22609078-22642266,22730846-22744624,22950937-22962009	0.1924	0.0318	0.0286
CEU	11	46517877	47000825	46865157	0.5949	5	189	0.3913	482948	0.6549	0.9866	0.9876	0.9858	0.9954	3766582	0.04	0.2	0.1356	0.1832	0.1478	0.1644	0.1977	AMBRA1,HARBI1,KIAA0652,ARHGAP1,ZNF408,F2,CKAP5,LRP4,C11orf49	46374539-46569490,46580986-46595353,46595702-46652644,46655207-46678696,46678943-46684037,46697318-46717632,46721659-46824419,46834993-46896652,46914826-47140374	0.4276	0.2784	0.3428
CEU	20	33241273	33617501	33564461	0.5932	3	203	0.5396	376228	0.6993	0.902	0.995	0.9956	0.9915	685136	0.2	0.4472	0.4407	0.5075	0.2996	0.3796	0.3138	MMP24,EIF6,FAM83C,UQCC,RP3-477O4.13-001,GDF5,CEP250,C20orf173,ERGIC3,FER1L4,FER1L4	33278116-33328218,33330138-33335920,33336947-33343639,33353794-33463247,33484240-33486662,33484562-33489441,33506563-33563217,33574427-33580895,33593191-33608819,33609921-33613137,33615035-33636612	0.2288	0.0396	0.0205
CEU	8	50374770	51316897	50939690	0.5931	2	1123	1.192	942127	1.0021	0.9994	0.9969	1	1	1073230	0.23	0.4796	0.4153	0.3912	0.4075	0.4259	0.5687	SNTG1	50987149-51867980	0.4091	0.0307	0.0355
CEU	23	109268041	109920811	109845170	0.5929	44	302	0.4626	652770	0.754	0.7744	0.9007	0.9506	0.9538	1195013	0.21	0.4583	0.3636	NA	NA	NA	NA	TMEM164,AMMECR1,RGAG1,CHRDL1	109133017-109303430,109324069-109448036,109548940-109586217,109805128-109925649	0.1791	0.3126	0.3646
CEU	7	119232888	119998900	119805915	0.5924	3	553	0.7219	766012	0.8713	0.9864	0.9982	0.9718	0.9994	1228599	0.2	0.4472	0.2627	0.4348	0.3031	0.3213	0.235	KCND2	119700957-120177623	0.4083	0.0731	0.1375
CEU	11	38081490	38380461	38318958	0.5923	6	402	1.3446	298971	0.4054	0.977	0.9874	0.9908	0.981	835900	0.23	0.4796	0.3559	0.8351	0.6893	1.2001	1.1123	no overlapping gene symbols	none	0.4052	0.1494	0.1597
CEU	17	54786548	55374813	55137851	0.5887	5	311	0.5287	588265	0.8829	0.9365	0.9907	0.9854	0.981	1290105	0.18	0.4243	0.4237	0.5166	0.2836	0.5891	0.2678	YPEL2,DHX40,CLTC,PTRH2,TMEM49,TUBD1,RPS6KB1	54763834-54833877,54997667-55040484,55051831-55129099,55129448-55139638,55139644-55272734,55291632-55325078,55325224-55382568	0.3153	0.1565	0.2128
CEU	16	65875743	66322036	66060880	0.5862	1	153	0.3428	446293	0.7657	0.9747	1	0.9914	0.9963	747419	0.18	0.4243	0.3644	0.8885	0.3908	0.2297	0.1468	PLEKHG4,KCTD19,LRRC36,TPPP3,ZDHHC1,HSD11B2,ATP6V0D1,AGRP,FAM65A,CTCF,RLTPR,ACD,PARD6A,C16orf48,C16orf86,GFOD2,RANBP10	65870550-65880904,65880893-65918162,65918247-65976602,65981212-65984922,65985828-66007878,66022536-66028955,66029417-66072590,66073974-66075217,66120254-66138190,66153964-66230589,66236530-66248973,66248915-66252219,66252351-66254182,66254350-66258129,66258217-66260162,66265939-66310720,66314505-66398056	0.5086	0.0541	0.0693
CEU	23	80268610	80641910	80383772	0.5855	45	149	0.3991	373300	0.4312	0.9141	0.9001	0.909	0.8597	1097241	0.23	0.4796	0.2727	NA	NA	NA	NA	SH3BGRL	80344277-80440702	0.2047	0.1716	0.2487
CEU	22	29831788	30346092	30007744	0.5839	1	343	0.6669	514304	1.2112	0.9996	1	0.9632	0.9439	770885	0.17	0.4123	0.3898	0.4817	0.3397	0.4168	0.2964	SELM,INPP5J,PLA2G3,RNF185,LIMK2,PIK3IP1,PATZ1,Em:AC005003.4,DRG1,EIF4ENIF1,SFI1,PISD	29830762-29833551,29848908-29860683,29860792-29866469,29886178-29933000,29938249-30006066,30007578-30018474,30051789-30072249,30072871-30074502,30125538-30160172,30165354-30215704,30222260-30344534,30344478-30356810	0.1866	0.2522	0.2927
CEU	23	125783325	126630580	126577414	0.5813	46	535	0.6315	847255	0.9786	0.9311	0.8985	0.9249	0.9157	998764	0.33	0.5745	0.5227	NA	NA	NA	NA	CXorf64	125781427-125783449	0.3218	0.1871	0.1592
CEU	10	75339949	75453346	75368127	0.5812	5	66	0.582	113397	0.1356	0.9499	0.9939	0.9833	0.9847	1537277	0.18	0.4243	0.2797	1.3994	2.3879	2.0647	3.6324	C10orf55,PLAU,VCL	75339739-75342048,75340895-75347261,75427877-75549920	0.1866	0.1111	0.1318
CEU	6	26726438	27401028	27262340	0.5805	3	335	0.4966	674590	0.9744	0.9788	0.9902	1	0.9997	2233243	0.09	0.3	0.0678	0.71	0.9714	0.7989	1.001	ZNF322A,HIST1H2BJ,HIST1H2AG,HIST1H2BK,HIST1H4I,HIST1H2AH,PRSS16,FKSG47,FKSG83	26742589-26767942,27208073-27208554,27208799-27211050,27214051-27222598,27215066-27215436,27222886-27223325,27323486-27332229,27400518-27401696,27400556-27401720	0.2487	0.0165	0.025
CEU	15	46328228	46521737	46343021	0.5789	6	183	0.9457	193509	0.3195	0.7995	0.9866	0.7517	0.5328	468601	0.4	0.6325	0.5932	0.8679	0.3356	0.9507	0.1409	SLC12A1,DUT,FBN1	46285789-46383568,46410912-46422862,46487796-46725210	0.282	0.1963	0.2452
CEU	10	23849241	24117347	24053689	0.5657	6	412	1.5367	268106	0.4436	0.9805	0.9932	0.979	0.9744	331416	0.62	0.7874	0.7034	0.7083	0.4497	0.3865	0.2403	no overlapping gene symbols	none	0.3642	0.0417	0.014
CEU	7	119115606	119232888	119171193	0.563	4	101	0.8612	117282	0.1334	0.9872	0.9972	0.896	0.9656	1049491	0.25	0.5	0.4068	0.1781	0.1494	0.1314	0.0782	no overlapping gene symbols	none	0.2228	0.1201	0.0753
CEU	22	30346092	30830263	30456563	0.5629	2	316	0.6527	484171	1.1402	0.9676	0.9971	0.9601	0.9762	768829	0.17	0.4123	0.3898	0.8316	0.5193	0.6032	0.3241	PISD,C22orf30,DEPDC5,C22orf24,YWHAH,LOC402057,SLC5A1	30344478-30356810,30409614-30464871,30480068-30633001,30659506-30671336,30670478-30683590,30765434-30765974,30769258-30836645	0.138	0.0408	0.0755
CEU	15	41800801	42355198	41868231	0.5628	7	320	0.5772	554397	0.9153	1	0.9854	0.9445	0.987	1184586	0.12	0.3464	0.3814	0.3382	0.2037	0.514	0.2701	PDIA3,ELL3,SERF2,SERINC4,HYPK,MFAP1,WDR76,FRMD5	41825881-41852096,41852089-41856794,41871465-41875579,41874456-41879547,41878847-41882061,41884024-41904243,41906499-41946502,41953021-42274721	0.3883	0.0845	0.1141
CEU	17	17469272	18036703	17836815	0.5613	6	307	0.541	567431	1.4163	0.9868	0.9892	0.967	0.9478	298999	0.43	0.6557	0.5763	0.6191	0.3754	0.3565	0.1415	RAI1,SMCR5,SREBF1,TOM1L2,LRRC48,ATPAF2,C17orf39,DRG2,MYO15A,ALKBH5	17525511-17655490,17620724-17623568,17656110-17681050,17687546-17816509,17816923-17860898,17862058-17883205,17883335-17912443,17932007-17952017,17952744-18023841,18027591-18053992	0.2475	0.5409	0.5312
CEU	11	38380461	38771550	38709395	0.5545	7	504	1.2887	391089	0.5303	0.9807	0.9867	0.94	0.9475	818513	0.24	0.4899	0.3559	0.5641	0.6501	0.4482	0.461	no overlapping gene symbols	none	0.4868	0.3517	0.2503
CEU	3	50633516	51007647	50704001	0.5501	1	180	0.4811	374131	0.4562	0.9994	1	0.9968	0.9856	1274003	0.16	0.4	0.2966	0.1438	0.129	0.0951	0.0796	MAPKAPK3,DOCK3	50629604-50661723,50687675-51396669	0.1152	0.071	0.0544
CEU	14	59758962	60311000	60015851	0.5431	3	399	0.7228	552038	0.7956	0.9951	0.9921	0.9585	0.939	744061	0.24	0.4899	0.339	0.4537	0.2155	0.3678	0.2063	PPM1A,C14orf39,SIX6,SIX1,SIX4,MNAT1	59782222-59835559,59972426-60022517,60045690-60048278,60181169-60185908,60246008-60260545,60271222-60505151	0.2152	0.1074	0.1098
CEU	7	118116573	118427620	118277976	0.542	5	320	1.0288	311047	0.3538	0.9767	0.9961	0.9147	0.8889	841852	0.3	0.5477	0.4237	0.7042	0.3044	0.6147	0.239	no overlapping gene symbols	none	0.2917	0.0738	0.0348
CEU	3	51007647	51508079	51124273	0.5399	2	222	0.4436	500432	0.6103	0.9993	0.9996	0.9959	0.9847	1274003	0.16	0.4	0.2966	0.1618	0.1575	0.1741	0.1153	DOCK3,ARMET,RBM15B,VPRBP	50687675-51396669,51397742-51401815,51403770-51410376,51408337-51509041	0.1123	0.1401	0.1194
CEU	20	32125612	32539471	32337108	0.5395	4	163	0.3939	413859	0.7692	0.9679	0.994	0.969	0.9622	748200	0.14	0.3742	0.1695	0.2141	0.2552	0.196	0.2354	RALY,EIF2S2,ASIP,AHCY,ITCH	32045392-32131728,32139775-32163746,32311831-32320809,32331736-32354784,32414722-32562858	0.3924	0.0472	0.0351
CEU	20	21473800	21907806	21622164	0.5374	5	390	0.8986	434006	0.8794	0.9882	0.9939	0.9594	0.9487	346190	0.35	0.5916	0.4576	0.4836	0.6749	0.5603	0.7697	PAX1	21634296-21644620	0.2397	0.0885	0.1173
CEU	1	49168407	49854160	49534615	0.5298	3	341	0.4973	685753	0.8576	0.9955	0.9976	0.9621	0.9651	585441	0.38	0.6164	0.4407	0.1724	0.1666	0.1659	0.1296	AGBL4	48771113-50262213	0.1871	0.3241	0.2662
CEU	19	22953137	23191154	22970713	0.5275	2	133	0.5588	238017	0.4953	0.951	0.9928	0.9257	0.9788	471220	0.27	0.5196	0.4915	0.5461	0.3735	0.5276	0.3919	BC128131	22950937-22962009	0.2448	0.0077	0.0277
CEU	8	51470310	51668659	51621370	0.5274	3	210	1.0587	198349	0.211	0.9791	0.9913	0.9923	0.999	1058086	0.23	0.4796	0.4153	0.7166	0.9754	1.1427	1.8223	SNTG1	50987149-51867980	0.3611	0.0274	-0.0025
CEU	4	32226578	32786068	32714071	0.5208	5	334	0.597	559490	0.8009	0.6547	0.9939	0.9732	0.8588	429495	0.3	0.5477	0.4068	0.727	0.6006	0.596	0.4214	no overlapping gene symbols	none	0.2887	0.0903	0.0872
CEU	5	37626638	37825846	37655649	0.5123	5	188	0.9437	199208	0.2925	0.9917	0.9907	0.9845	0.9854	811902	0.31	0.5568	0.5932	0.496	0.2032	0.5023	0.2303	WDR70	37415168-37788531	0.3148	0.0553	0.0514
CEU	20	32539471	33053757	32805349	0.5121	6	249	0.4842	514286	0.9559	0.9631	0.9922	0.9919	0.9933	996132	0.12	0.3464	0.1356	0.1993	0.1858	0.1716	0.1785	ITCH,DYNLRB1,MAP1LC3A,PIGU,TP53INP2,NCOA6,GGT7,ACSS2,GSS,MYH7B	32414722-32562858,32567864-32592423,32610179-32611810,32612006-32728750,32755808-32764898,32766238-32877094,32896183-32924322,32928035-32979423,32979896-33007262,33026866-33053897	0.0624	0.0382	0.0796
CEU	8	49021486	49469934	49184635	0.5117	4	180	0.4014	448448	0.477	0.9884	0.9898	0.9869	0.9833	1311470	0.18	0.4243	0.3983	0.9768	1.6313	1.6083	2.9373	PRKDC,MCM4,UBE2V2	48848221-49035296,49036046-49052621,49083547-49137007	0.3304	0.0038	0.0242
CEU	16	65477430	65875743	65777958	0.5104	2	144	0.3615	398313	0.6834	0.9662	0.9992	0.9792	0.9871	1030837	0.11	0.3317	0.2542	0.3896	0.4532	0.392	0.4899	PDP2,CDH16,RRAD,FAM96B,CES2,CES3,CES8,CBFB,C16orf70,B3GNT9,BC007896,TRADD,FBXL8,HSF4,NOL3,KIAA0895L,EXOC3L,E2F4,ELMO3,LRRC29,TMEM208,FHOD1,SLC9A5,PLEKHG4	65471936-65479356,65499525-65510267,65513082-65516940,65523466-65525804,65525847-65536495,65552638-65566553,65580133-65601160,65620550-65692459,65701415-65739943,65739505-65742403,65740619-65742368,65745589-65751313,65751391-65755578,65754251-65761349,65765370-65767127,65767005-65775444,65775769-65781608,65783568-65790322,65790528-65795428,65798542-65818402,65818516-65820683,65820792-65838926,658…	0.5083	0.01	0.0238
CEU	11	47000825	47254777	47089336	0.5091	8	137	0.5395	253952	0.3444	0.9872	0.982	0.9997	0.9921	3766582	0.04	0.2	0.1356	0.2598	0.1582	0.1887	0.1304	C11orf49,ARFGAP2,PACSIN3,DDB2,ACP2,NR1H3,MADD	46914826-47140374,47142427-47154995,47155656-47164534,47193068-47217345,47217428-47226939,47237306-47246972,47247774-47308158	0.1945	0.2009	0.2632
CEU	19	42038996	42994423	42159352	0.5079	3	579	0.606	955427	1.9459	0.9971	0.9913	0.999	0.9984	1016727	0.16	0.4	0.2542	0.3036	0.3703	0.2448	0.2869	ZNF345,ZNF829,ZNF568,ZNF568,AX747376,ZNF420,ZNF585A,ZNF585B,ZNF383,HKR1,ZNF527,ZNF569,ZNF570,ZNF793,ZNF540,ZNF571,ZFP30,ZNF781,ZNF607,ZNF573	42033106-42062310,42074092-42099030,42099073-42134290,42155954-42163058,42179945-42181099,42261221-42312491,42332840-42355455,42367561-42393291,42409205-42426414,42517419-42547197,42553898-42575806,42593899-42650179,42651821-42668082,42689680-42726079,42734147-42796836,42746994-42777513,42815228-42838153,42850489-42874992,42879115-42902531,42921040-42956231	0.2043	0.0715	0.1189
CEU	15	62104057	62312033	62172904	0.5078	8	108	0.5193	207976	0.3434	0.9389	0.9815	1	0.9994	456579	0.36	0.6	0.5508	0.6234	1.0331	0.7586	1.4335	DAPK2,FAM96A,SNX1,SNX22,PPIB,CSNK1G1	61986287-62125574,62151813-62173260,62175229-62223486,62230968-62236733,62235066-62242407,62244768-62435495	0.4318	-0.0034	-0.0023
CEU	11	46181418	46517877	46426476	0.5072	9	110	0.3269	336459	0.4562	0.9752	0.9816	0.9846	0.9953	391787	0.29	0.5385	0.5424	0.507	0.1428	0.3638	0.0692	CREB3L1,DGKZ,MDK,CHRM4,AMBRA1	46255803-46299548,46339720-46358680,46359193-46361951,46363215-46364683,46374539-46569490	0.2976	0.0187	0.0337
CEU	15	70609353	70930552	70791241	0.5069	9	184	0.5729	321199	0.5303	0.9322	0.9814	0.9837	0.9187	859771	0.2	0.4472	0.5847	0.5111	0.5653	0.799	1.0724	ARIH1,GOLGA6B,BBS4,ADPGK	70553720-70665950,70734091-70746791,70765587-70817869,70830760-70863720	0.2458	0.3229	0.3671
CEU	8	111500250	112208520	112050133	0.5065	5	670	0.946	708270	0.7534	0.9641	0.9897	0.9825	0.9948	716712	0.32	0.5657	0.5	0.4078	0.3146	0.3608	0.4191	no overlapping gene symbols	none	0.3474	0.2075	0.3297
CEU	2	135112333	135272176	135254368	0.5054	3	133	0.8321	159843	0.1646	0.5469	0.9967	0.6812	0.7419	1433269	0.23	0.4796	0.4661	0.4741	0.391	0.2981	0.3016	TMEM163	134930029-135193040	0.2355	0.192	0.1887
CEU	8	51316897	51470310	51330015	0.5052	6	236	1.5383	153413	0.1632	0.9814	0.9895	0.9994	0.9986	1067011	0.22	0.469	0.4153	0.4446	0.5117	0.3533	0.6192	SNTG1	50987149-51867980	0.2395	0.0894	0.0628
CEU	15	62312033	62762816	62477825	0.5022	10	175	0.3882	450783	0.7442	0.9711	0.9811	0.9999	0.9991	462745	0.38	0.6164	0.5508	0.1426	0.1298	0.1746	0.1389	CSNK1G1,KIAA0101,TRIP4,ZNF609	62244768-62435495,62444263-62460755,62467072-62534555,62578671-62765319	0.3659	0.1117	0.1301
CEU	5	129935303	130124159	130069672	0.5013	6	70	0.3707	188856	0.2047	0.9724	0.9905	0.9692	0.9535	1398343	0.16	0.4	0.3814	0.2497	0.212	0.194	0.1205	no overlapping gene symbols	none	0.1262	0.0616	0.0103
CEU	16	66456298	66939948	66551420	0.5009	3	212	0.4383	483650	0.8298	0.9685	0.9983	0.9919	0.998	823874	0.12	0.3464	0.2881	0.2925	0.1459	0.2237	0.1623	NUTF2,EDC4,NRN1L,PSKH1,CTRL,PSMB10,LCAT,SLC12A4,DPEP3,DPEP2,DDX28,DUS2L,NFATC3,RBM35B,PLA2G15,SLC7A6,SLC7A6OS,PRMT7	66438319-66462720,66464499-66475907,66476281-66477772,66484715-66521082,66520973-66523266,66522129-66528254,66531287-66535516,66535730-66560026,66567066-66571953,66578798-66590857,66612674-66615460,66614704-66670685,66676875-66818338,66819950-66827637,66836747-66852462,66855923-66893223,66892020-66902349,66902445-66948663	0.1897	0.0068	0.0282
CEU	10	24117347	24265041	24135168	0.4996	7	177	1.1984	147694	0.2444	0.9644	0.9894	0.9572	0.903	335438	0.56	0.7483	0.7034	0.6896	0.5577	0.4586	0.4318	no overlapping gene symbols	none	0.2647	0.0106	0.0438
CEU	5	109586826	110206705	109760548	0.4936	7	539	0.8695	619879	0.672	0.8621	0.9902	0.8575	0.9347	618845	0.44	0.6633	0.7034	0.8748	1.2609	0.7947	1.3252	FLJ43080,SLC25A46	109783710-110090280,110102652-110126385	0.4983	0.1601	0.0923
CEU	15	40198534	40469222	40396050	0.4933	11	367	1.3558	270688	0.4469	0.9789	0.9799	0.9379	0.9699	557555	0.17	0.4123	0.2797	0.8487	0.2345	0.9052	0.1787	PLA2G4F,VPS39,TMEM87A,GANC,CAPN3	40220688-40236102,40238190-40287794,40290017-40353047,40353657-40433156,40438989-40491807	0.3546	0.032	0.0543
CEU	2	82929869	83278618	83187288	0.4903	4	352	1.0093	348749	0.4435	0.9895	0.9964	0.9981	0.9974	400557	0.47	0.6856	0.5678	0.4379	0.4906	0.4222	0.4168	no overlapping gene symbols	none	0.0955	0.0075	-0.0004
CEU	3	48495293	49273143	48992212	0.4878	3	190	0.2443	777850	0.9485	1	0.9988	1	1	922287	0.19	0.4359	0.3898	0.3338	0.4421	0.1724	0.1226	SHISA5,PFKFB4,UCN2,COL7A1,UQCRC1,TMEM89,CELSR3,NCKIPSD,IP6K2,DKFZp564L0678,PRKAR2A,SLC25A20,C3orf71,ARIH2,P4HTM,WDR6,DALRD3,C3orf60,IMPDH2,QRICH1,QARS,USP19,LAMB2,CCDC71,KLHDC8B,LOC646498,CCDC36	48484200-48516665,48530120-48569231,48574154-48576205,48576509-48607597,48611435-48622102,48633278-48634193,48637834-48684985,48686281-48698338,48700439-48729924,48705963-48729924,48763096-48860274,48869359-48911406,48930224-48931822,48931284-48997975,49002344-49019585,49019829-49028386,49027438-49031021,49034077-49035930,49036765-49041879,49042145-49106508,49108368-49117175,49121111-49133217,491…	0.0616	0.2858	0.2805
CEU	14	59520898	59758962	59654322	0.4877	4	188	0.7897	238064	0.3431	0.9924	0.989	0.9709	0.9589	463455	0.28	0.5292	0.4322	0.6242	0.1821	0.8288	0.2005	C14orf135,DHRS7	59628381-59671285,59681251-59701857	0.3787	0.1453	0.1777
CEU	10	22668495	22929400	22775016	0.4858	8	280	1.0732	260905	0.4317	0.8692	0.9886	1	1	236493	0.45	0.6708	0.7203	1.6402	2.3742	1.1096	1.7945	SPAG6,PIP4K2A	22674404-22746545,22863771-23043509	0.4892	0.037	0.0115
CEU	4	32786068	32872968	32844836	0.4839	6	57	0.6559	86900	0.1244	0.6543	0.9937	0.9504	0.47	1414166	0.09	0.3	0.3898	1.1311	0.694	0.9864	0.163	no overlapping gene symbols	none	0.3498	0.1372	0.2624
CEU	16	64925568	65477430	65317183	0.4826	4	332	0.6016	551862	0.9469	0.9761	0.9964	0.9592	0.9711	1022057	0.09	0.3	0.1864	0.5434	0.3066	0.6259	0.4959	CDH5,BEAN,TK2,CKLF,CMTM1,CMTM2,CMTM3,CMTM4,DYNC1LI2,CCDC79,NAE1,CA7,PDP2	64958025-64996190,65061005-65073673,65100845-65141816,65143966-65157472,65157850-65170539,65170851-65179678,65195702-65205296,65206153-65288111,65312299-65343026,65358818-65392457,65394281-65422380,65435782-65445550,65471936-65479356	0.1356	0.1056	0.0394
CEU	1	49854160	50437207	49993866	0.4787	4	262	0.4494	583047	0.7292	0.9955	0.9967	0.9624	0.9688	1103587	0.18	0.4243	0.3559	0.2702	0.1421	0.2768	0.1115	AGBL4,ELAVL4	48771113-50262213,50347224-50439643	0.2158	0.3237	0.2778
CEU	19	47095447	48000377	47641286	0.4783	4	322	0.3558	904930	1.843	0.9838	0.9851	0.9987	1	395500	0.32	0.5657	0.5847	0.5291	0.6363	0.6601	0.9373	ARHGEF1,RABAC1,ATP1A3,GRIK5,ZNF574,POU2F2,DEDD2,ZNF526,GSK3A,ERF,CIC,PAFAH1B3,PRR19,TMEM145,MEGF8,CNFN,LIPE,CXCL17,CEACAM1,CEACAM8,PSG3,PSG8	47080285-47103444,47152675-47155311,47162575-47190222,47194312-47261797,47272129-47277560,47284505-47328470,47394591-47413653,47416331-47424193,47426177-47438576,47443556-47451149,47480656-47491789,47493024-47498563,47498123-47506813,47509316-47521054,47521600-47574761,47583010-47586284,47597505-47623418,47624534-47638976,47703297-47724479,47776234-47790890,47917633-47936508,47950286-47961573	0.3338	0.0645	0.0734
CEU	15	46521737	46822313	46563085	0.4759	12	313	1.0413	300576	0.4962	0.8321	0.9777	0.7646	0.739	549733	0.31	0.5568	0.5763	0.6125	0.2258	0.3376	0.0922	FBN1,CEP152	46487796-46725210,46817639-46890476	0.3005	0.0824	0.1836
CEU	7	119998900	120123852	120022020	0.4737	6	101	0.8083	124952	0.1421	0.3639	0.9913	0.9188	0.9826	579400	0.28	0.5292	0.5339	0.5755	0.7588	0.5575	0.6963	KCND2	119700957-120177623	0.2596	0.2482	0.3782
CEU	15	42848676	43198906	43053227	0.4639	13	185	0.5282	350230	0.5782	0.9923	0.9752	0.8875	0.9267	284443	0.46	0.6782	0.6525	1.1599	0.4968	1.249	0.4701	C15orf43,SORD,DUOX2,DUOXA2,DUOXA1	43036194-43058713,43102632-43154331,43172143-43193651,43193815-43197593,43196977-43209349	0.5769	0.2344	0.3077
CEU	20	21907806	22108981	21934005	0.46	7	199	0.9892	201175	0.4076	0.9762	0.9839	0.957	0.95	377020	0.3	0.5477	0.4068	0.2834	0.2032	0.3479	0.1681	no overlapping gene symbols	none	0.2272	0.1433	0.1547
CEU	1	52175544	52545208	52337307	0.4595	5	226	0.6114	369664	0.4623	0.7762	0.9959	0.9877	0.9907	606146	0.26	0.5099	0.3983	0.3805	0.2712	0.4343	0.2802	RAB3B,TXNDC12,KTI12,BTF3L4,ZFYVE9	52157422-52228936,52258391-52293635,52270364-52272060,52294560-52326650,52380633-52584946	0.3695	0.0676	0.0363
CEU	1	186941628	187179093	187143323	0.4592	6	210	0.8843	237465	0.3171	0.6771	0.9958	0.9698	0.957	723791	0.26	0.5099	0.4153	1.3636	0.5489	1.1598	0.5611	no overlapping gene symbols	none	0.2649	0.0738	0.0552
CEU	8	112208520	112328013	112238002	0.4589	7	95	0.795	119493	0.1271	0.9074	0.9863	0.9824	0.9957	732642	0.28	0.5292	0.5	0.1587	0.1771	0.1902	0.2366	no overlapping gene symbols	none	0.3363	0.0476	0.0362
CEU	2	72325277	72571605	72412644	0.4567	5	219	0.8891	246328	0.3133	0.9859	0.9953	1	1	610297	0.38	0.6164	0.5678	0.1649	0.1459	0.1657	0.1569	EXOC6B	72259951-72906685	0.5573	0.1116	0.1274
CEU	11	38771550	39040696	38783017	0.4558	10	346	1.2855	269146	0.365	0.9559	0.9784	0.9315	0.9427	799542	0.2	0.4472	0.3559	0.3612	0.3859	0.1882	0.1702	no overlapping gene symbols	none	0.1619	0.2426	0.0889
CEU	3	51508079	52442226	51736293	0.4534	4	314	0.3361	934147	1.1391	0.9947	0.9978	0.9942	0.9632	1259031	0.14	0.3742	0.2966	0.5925	0.5085	0.8191	0.6717	VPRBP,RAD54L2,TEX264,GRM2,IQCF3,IQCF2,IQCF1,RRP9,PARP3,GPR62,PCBP4,ABHD14B,ABHD14A,ACY1,RPL29,DUSP7,C3orf74,WDR51A,ALAS1,TLR9,PPM1M,WDR82,GLYCTK,DNAH1,BAP1,PHF7	51408337-51509041,51550635-51672652,51680261-51713379,51717903-51727665,51837608-51839916,51870684-51872480,51903931-51912391,51942485-51950962,51951400-51957923,51964369-51966560,51966513-51976509,51977570-51983290,51984123-51990252,51992602-51998258,52002683-52004998,52059798-52065329,52071149-52074168,52084309-52163460,52207155-52223383,52230137-52235219,52255264-52259655,52263477-52287699,522…	0.2125	0.1485	0.1956
CEU	1	187179093	187847071	187514300	0.4526	7	619	0.9267	667978	0.8919	0.884	0.9955	0.9754	0.9667	749660	0.29	0.5385	0.4153	0.3237	0.2341	0.1882	0.192	no overlapping gene symbols	none	0.1477	0.013	0.0175
CEU	15	54755793	55019037	54920649	0.4521	14	135	0.5128	263244	0.4346	0.9502	0.9726	0.8889	0.8702	680221	0.19	0.4359	0.4576	0.2922	0.3321	0.2201	0.2867	ZNF280D,TCF12	54709665-54813079,54998124-55368006	0.4119	0.0305	0.0422
CEU	16	66322036	66456298	66349956	0.4517	5	39	0.2905	134262	0.2304	0.9372	0.9941	0.9908	0.9956	734785	0.16	0.4	0.3644	1.5633	0.7764	0.2596	0.3073	RANBP10,TSNAXIP1,CENPT,THAP11,NUTF2	66314505-66398056,66398510-66419472,66419560-66438862,66433713-66435599,66438319-66462720	0.3364	0.087	0.1195
CEU	15	45977180	46122884	46110763	0.4506	15	190	1.304	145704	0.2406	0.6693	0.9721	0.4515	0.4389	362550	0.35	0.5916	0.4831	0.9827	0.9376	1.0007	1.2319	no overlapping gene symbols	none	0.3849	0.4089	0.4909
CEU	19	42994423	43117876	43002500	0.4471	5	84	0.6804	123453	0.2514	0.9985	0.9763	0.9967	0.9846	991218	0.13	0.3606	0.2542	0.2934	0.2523	0.2653	0.2108	BC042630,AY026504,SIPA1L3	43006205-43037676,43071982-43089157,43089707-43390848	0.3457	0.2346	0.3318
CEU	7	65213328	65924302	65397208	0.4464	7	340	0.4782	710974	0.8087	1	0.9908	0.9303	0.9645	1018633	0.17	0.4123	0.4576	0.6785	0.6913	0.8856	1.1554	CRCP,TPST1,LOC285908,LOC401365,KCTD7,RABGEF1	65217239-65256988,65307748-65462865,65478478-65502830,65630880-65694798,65731379-65743252,65842417-65913883	0.0684	0.0253	0.0618
CEU	20	33053757	33241273	33081953	0.446	8	159	0.8479	187516	0.3485	0.8339	0.9821	0.9932	0.996	1004516	0.1	0.3162	0.1356	0.2974	0.1979	0.2205	0.2064	MYH7B,TRPC4AP,EDEM2,PROCR	33026866-33053897,33053867-33144279,33166830-33198804,33223434-33228826	0.1433	0.0012	0.0659
CEU	20	21082799	21473800	21170045	0.4401	9	223	0.5703	391001	0.7922	0.9632	0.9808	0.9045	0.8505	468584	0.21	0.4583	0.3729	0.3432	0.2709	0.2942	0.1957	NCRNA00153,XRN2,NKX2-4,NKX2-2	21054645-21175258,21231941-21318463,21324004-21326047,21439651-21442664	0.1919	0.0468	0.0423
CEU	6	26421327	26726438	26579971	0.4401	4	406	1.3307	305111	0.4407	0.8377	0.9885	0.9992	1	2104354	0.07	0.2646	0.0678	0.6942	0.3139	0.503	0.3262	BTN3A2,BTN2A2,BTN3A1,BTN2A3,BTN3A3,BTN2A1,BTN1A1,HMGN4,ABT1	26473376-26486527,26491332-26503079,26510459-26523421,26530295-26539822,26548741-26561622,26566167-26577844,26609473-26618631,26646550-26655143,26705158-26708256	0.1608	0.0734	0.0847
CEU	15	74587417	75109084	74828884	0.4395	16	270	0.5176	521667	0.8612	0.9738	0.9702	0.9771	0.9814	709683	0.2	0.4472	0.2881	0.2993	0.15	0.1371	0.065	SCAPER,RCN2,PSTPIP1	74427591-74963272,75011170-75029300,75074519-75116726	0.1914	0.1008	0.1068
CEU	2	136602593	136791362	136625607	0.4389	6	208	1.1019	188769	0.1944	0.3944	0.9951	0.2404	0.4979	1214992	0.2	0.4472	0.4237	2.0746	0.5816	1.624	0.2468	no overlapping gene symbols	none	0.2216	0.281	0.3068
CEU	14	59129546	59520898	59495981	0.4379	5	267	0.6823	391352	0.564	0.9869	0.9873	0.986	0.9877	463455	0.28	0.5292	0.3729	0.2796	0.2106	0.2477	0.141	RTN1	59132446-59407310	0.1366	0.0121	0.0523
CEU	1	172379965	173006109	172575050	0.4377	8	290	0.4632	626144	0.8361	1	0.9941	0.9819	0.9858	991754	0.15	0.3873	0.2373	0.1874	0.1986	0.1432	0.1397	RABGAP1L,GPR52	172395256-173193950,172683834-172685306	0.3327	0.1053	0.0581
CEU	16	34181044	34429114	34289067	0.4375	6	132	0.5321	248070	0.4217	0.9996	0.9931	0.9782	0.9572	788647	0.14	0.3742	0.3644	1.1275	1.1192	2.8188	2.9874	no overlapping gene symbols	none	0.2153	0.1908	0.1889
CEU	10	37939179	38351783	38141649	0.4373	9	387	0.9379	412604	0.6826	1	0.9871	0.9536	0.9719	907591	0.14	0.3742	0.3729	0.3215	0.3153	0.2715	0.2183	ZNF248,ZNF25,ZNF33A	38157904-38186492,38278800-38305459,38339583-38389001	0.0425	0.0508	0.0403
CEU	7	98483501	99508264	99134005	0.4349	8	506	0.4938	1024763	1.1656	0.9705	0.9905	0.9533	0.969	422156	0.48	0.6928	0.7797	0.7506	0.6865	1.0015	1.0977	SMURF1,KPNA7,MYH16,ARPC1A,ARPC1B,PDAP1,BUD31,PTCD1,CPSF4,ATP5J2,ZNF789,ZNF394,ZKSCAN5,C7orf38,ZNF655,ZNF498,CYP3A7,CYP3A4,CYP3A43,OR2AE1,TRIM4,GJC3,AZGP1,BC022382,ZKSCAN1,ZSCAN21,ZNF3	98462999-98579659,98609266-98643025,98708859-98733530,98761445-98801821,98810264-98830340,98830524-98844228,98844536-98855175,98854681-98874355,98874498-98892932,98893719-98901744,98908450-98923153,98928789-98935813,98940208-98969381,98981858-98987652,98994383-99012013,99052506-99067966,99140595-99170757,99192539-99219744,99263571-99302109,99311620-99312592,99325971-99355090,99359103-99365179,994…	0.5389	0.1779	0.1093
CEU	8	51668659	52133162	51974064	0.4347	8	525	1.1302	464503	0.4941	0.9674	0.9832	0.9871	0.9868	529068	0.31	0.5568	0.5169	0.3818	0.2673	0.3395	0.2843	SNTG1	50987149-51867980	0.2201	0.0175	0.0128
CEU	16	45915052	46617722	46407811	0.434	7	247	0.3515	702670	1.2056	0.9786	0.9924	0.9976	1	816589	0.13	0.3606	0.3136	0.4337	0.4151	0.4374	0.269	ITFG1,PHKB	45746798-46052516,46052710-46292935	0.1854	0.0831	0.1498
CEU	5	129557274	129935303	129870322	0.4318	8	302	0.7989	378029	0.4098	0.9698	0.9869	0.9636	0.9176	1670943	0.12	0.3464	0.3475	0.3655	0.2683	0.3032	0.1959	no overlapping gene symbols	none	0.2934	0.155	0.104
CEU	3	49273143	49873277	49430334	0.4283	5	208	0.3466	600134	0.7318	0.9989	0.9976	0.9998	0.9996	922287	0.19	0.4359	0.3898	0.19	0.1523	0.1529	0.1054	C3orf62,USP4,GPX1,RHOA,TCTA,AMT,NICN1,DAG1,BSN,APEH,MST1,RNF123,AMIGO3,GMPPB,IP6K1,UNQ9392/PRO34300,C3orf54,UBA7,TRAIP,CAMKV	49281222-49289456,49289997-49352519,49369612-49370795,49371582-49424530,49424642-49428913,49429214-49435016,49434769-49441761,49482568-49548052,49566925-49683986,49686438-49695938,49696391-49701099,49701993-49733966,49729968-49732127,49733935-49736388,49736731-49798977,49803170-49812272,49815690-49817467,49817641-49826395,49841031-49868996,49870425-49882373	0.0147	0.2257	0.2078
CEU	5	43741807	44144978	43885235	0.4257	9	195	0.4837	403171	0.592	0.9999	0.9867	0.9992	1	166803	0.75	0.866	0.822	0.2703	0.2431	0.3307	0.3557	no overlapping gene symbols	none	0.1062	0.0656	0.0082
CEU	16	34429114	35126826	34527899	0.4256	8	253	0.3626	697712	1.1859	1	0.9919	0.9757	0.9491	991222	0.12	0.3464	0.3559	1.0436	1.5543	0.9751	1.5378	no overlapping gene symbols	none	0.2186	0.1142	0.124
CEU	5	11998470	12711058	12529338	0.4241	10	554	0.7774	712588	1.0463	0.9676	0.9867	0.7427	0.9334	466963	0.32	0.5657	0.4322	0.3891	0.2899	0.3378	0.2814	no overlapping gene symbols	none	0.1427	0.0627	0.0652
CEU	17	15505983	16326442	15917283	0.4237	7	345	0.4205	820459	2.0478	0.9957	0.985	0.9767	0.9711	300142	0.27	0.5196	0.3898	0.9447	0.4611	0.6623	0.3091	ZNF286A,TBC1D26,MEIS3P1,ADORA2B,ZSWIM7,TTC19,NCOR1,PIGL,CENPV,UBB,TRPV2,C17orf45,C17orf76	15544053-15561963,15576315-15588823,15630888-15633744,15788955-15819935,15820599-15843731,15843506-15872821,15875982-16059570,16061233-16170298,16186572-16197537,16225091-16226779,16259612-16281042,16283086-16286065,16286052-16336205	0.2003	0.1935	0.1609
CEU	20	34210240	34419277	34219341	0.4225	10	92	0.4401	209037	0.3885	0.9835	0.9773	0.9882	0.9766	635181	0.15	0.3873	0.4492	0.3211	0.5478	0.3618	0.626	EPB41L1,C20orf4,DLGAP4	34206075-34284135,34287860-34308267,34357716-34590454	0.3222	0.0251	0.019
CEU	19	20514067	21142967	21086907	0.4221	6	488	0.776	628900	1.3086	0.9804	0.9726	0.9935	0.946	638817	0.12	0.3464	0.1017	0.9722	0.5601	1.131	0.7405	ZNF737,ZNF626,ZNF85,ZNF430,ZNF714,ZNF431	20518672-20540381,20594584-20636242,20897919-20925343,20995336-21033493,21056810-21099723,21116727-21160645	0.0889	0.0276	0.0498
CEU	16	71081561	71529591	71264005	0.4208	9	374	0.8348	448030	0.7687	0.9863	0.9907	0.7736	0.7156	503171	0.19	0.4359	0.3559	0.7664	0.3199	0.679	0.6033	ZFHX3	71374286-71639775	0.334	0.2424	0.247
CEU	2	134979009	135112333	135060404	0.4201	7	110	0.8251	133324	0.1373	0.5256	0.9942	0.6035	0.6163	1441892	0.19	0.4359	0.4576	1.6324	1.8296	0.6518	0.5752	TMEM163	134930029-135193040	0.2653	0.259	0.2387
CEU	5	110206705	110443767	110224820	0.4187	11	275	1.16	237062	0.257	0.8095	0.9863	0.755	0.7998	614413	0.42	0.6481	0.7034	0.8008	0.5392	0.6506	0.5593	TSLP	110435288-110441621	0.3531	0.105	0.1201
CEU	21	28888841	29327634	29090247	0.4182	1	503	1.1463	438793	0.9123	0.9886	1	1	0.9864	255466	0.37	0.6083	0.5508	0.5656	0.4918	0.5814	0.4454	N6AMT1,RNF160,RWDD2B,USP16	29166383-29179564,29222336-29287095,29299950-29313554,29318808-29348678	0.2617	0.2351	0.2667
CEU	1	48952377	49168407	49148078	0.4175	9	302	1.398	216030	0.2702	0.9818	0.9916	0.9601	0.9058	1275286	0.13	0.3606	0.3559	0.6955	0.268	0.8651	0.1996	AGBL4,BEND5	48771113-50262213,48966126-49015134	0.2067	0.2801	0.2084
CEU	17	19620493	20090610	20035838	0.416	8	280	0.5956	470117	1.1734	0.9992	0.9841	0.9789	0.994	442275	0.2	0.4472	0.3305	0.4027	0.2641	0.4182	0.1986	ULK2,AKAP10,CYTSB	19618057-19711822,19749341-19821721,19930926-20158659	0.0848	0.1575	0.167
CEU	16	66939948	67004312	66952595	0.4117	10	75	1.1652	64364	0.1104	0.9187	0.9894	0.9836	0.9868	1584953	0.05	0.2236	0.0763	1.2483	0.2904	1.5516	0.3609	PRMT7,SMPD3	66902445-66948663,66949730-67039905	0.0819	0.0586	0.123
CEU	1	153345047	154012434	153891141	0.4098	10	191	0.2862	667387	0.8911	0.958	0.9909	0.9829	0.9936	467847	0.39	0.6245	0.5593	0.4236	0.6799	0.5566	1.0016	EFNA1,RAG1AP1,DPM3,KRTCAP2,TRIM46,MUC1,THBS3,MTX1,GBA,MTX1,GBA,C1orf2,SCAMP3,CLK2,HCN3,PKLR,FDPS,C1orf104,RUSC1,ASH1L,POU5F1P4,BC017347,MSTO1,CR598521,YY1AP1,DAP3,LST005,MSTO1,GON4L	153366972-153374010,153374911-153377958,153378990-153379507,153408507-153412428,153412983-153424069,153424923-153429324,153432002-153444314,153445113-153450248,153450239-153455433,153469424-153470865,153470866-153477677,153483619-153491898,153492393-153498819,153499282-153509905,153513997-153526262,153525707-153537849,153546203-153557080,153556874-153560562,153557263-153567533,153571675-153798948…	0.2082	0.2379	0.4096
CEU	1	171818343	172379965	172254421	0.4089	11	273	0.4861	561622	0.7499	0.9994	0.9908	0.9774	0.9831	991754	0.15	0.3873	0.2373	0.2004	0.2159	0.2385	0.2014	SLC9A11,ANKRD45,KLHL20,CENPL,DARS2,ZBTB37,SERPINC1,RC3H1	171736225-171838803,171844097-171905624,171950702-172022463,172035310-172060649,172060580-172094305,172104115-172122397,172139564-172153096,172166974-172228833	0.4162	0.0654	0.0322
CEU	3	50454111	50633516	50591053	0.4086	6	105	0.5853	179405	0.2188	0.9984	0.9971	0.9969	0.9899	1266517	0.15	0.3873	0.2966	0.2377	0.1369	0.2024	0.13	CACNA2D2,C3orf18,DKFZp586G2119,HEMK1,CISH,MAPKAPK3	50375234-50515896,50570465-50580186,50570465-50580186,50581912-50597425,50618929-50624207,50629604-50661723	0.2085	0.1871	0.1463
CEU	10	22375095	22668495	22641446	0.4083	10	199	0.6783	293400	0.4854	0.818	0.9853	0.9979	0.9966	236493	0.45	0.6708	0.7203	0.6003	0.979	0.5228	1.0643	BMI1	22645304-22660192	0.2395	0.0362	0.0113
CEU	2	32001881	32493924	32280326	0.4063	8	181	0.3679	492043	0.6258	0.9885	0.9934	0.9255	0.9114	838595	0.25	0.5	0.4237	0.381	0.4805	0.4091	0.5005	MEMO1,DPY30,SPAST,SLC30A6,NLRC4,YIPF4,BIRC6	31946397-32089202,32102475-32118348,32142183-32236210,32244436-32300313,32303021-32344305,32356534-32385145,32435599-32697469	0.0161	0.1269	0.0909
CEU	1	73014482	73589152	73352678	0.4057	12	475	0.8266	574670	0.7187	0.9954	0.9904	0.9964	0.996	683613	0.21	0.4583	0.3729	0.3183	0.2839	0.2077	0.2241	no overlapping gene symbols	none	0.2836	0.258	0.2311
CEU	2	72571605	73059864	72672482	0.4048	9	300	0.6144	488259	0.621	0.9939	0.9934	0.9997	0.9997	610297	0.38	0.6164	0.5678	0.9694	0.1679	0.7963	0.148	EXOC6B,SPR,EMX1,SFXN5	72259951-72906685,72968019-72972797,72996896-73015528,73022672-73152473	0.4369	0.1532	0.1545
CEU	1	187847071	188041296	187888697	0.4035	13	193	0.9937	194225	0.2593	0.8563	0.9903	0.9526	0.9463	859878	0.18	0.4243	0.322	1.3647	0.2237	1.9332	0.221	no overlapping gene symbols	none	0.0426	-0.0067	0.0215
CEU	1	72808038	73014482	72874247	0.4034	14	332	1.6082	206444	0.2582	0.988	0.9902	0.9948	0.9931	936201	0.15	0.3873	0.2458	0.5836	0.9244	0.1849	0.1736	no overlapping gene symbols	none	0.3753	0.5591	0.4388
CEU	11	37748135	37917456	37846022	0.4025	11	255	1.506	169321	0.2296	0.9484	0.9758	0.9943	0.9835	926297	0.13	0.3606	0.3136	0.8728	0.4022	0.755	0.6106	no overlapping gene symbols	none	0.3947	0.0398	0.0641
CEU	21	15831778	16269434	16135631	0.4013	2	429	0.9802	437656	0.91	0.8899	0.994	0.9902	0.9982	157799	0.75	0.866	0.8475	1.5042	0.5643	1.7985	0.4969	USP25	16024366-16174248	0.3249	0.0372	0.01
CEU	3	46906482	47740551	47291729	0.3996	7	378	0.4532	834069	1.0171	0.982	0.9965	0.9868	0.9967	533102	0.23	0.4796	0.2712	0.2182	0.2708	0.1591	0.1623	PTH1R,CCDC12,NBEAL2,SETD2,KIF9,KLHL18,PTPN23,SCAP,C3orf75,CSPG5,SMARCC1	46894239-46920293,46938224-46993243,46996176-47026197,47032909-47140744,47244888-47299092,47299443-47363310,47397494-47429935,47430187-47492449,47512133-47530203,47578731-47595363,47602381-47798409	0.153	0.0178	0.0084
CEU	15	55019037	55207409	55046895	0.3992	17	198	1.0511	188372	0.311	0.9516	0.9629	0.8687	0.8885	438465	0.29	0.5385	0.4915	0.2018	0.2082	0.1287	0.1208	TCF12	54998124-55368006	0.1862	0.1583	0.0578
CEU	10	38351783	38717795	38400866	0.3991	11	211	0.5765	366012	0.6056	1	0.9849	0.9429	0.9767	1088100	0.11	0.3317	0.3729	0.7685	0.3663	1.1972	0.3601	ZNF33A,ZNF37A,HSD17B7P2	38339583-38389001,38423280-38452284,38685313-38694945	0.0192	0.036	0.0273
CEU	11	66524541	67292837	66695678	0.3982	12	380	0.4946	768296	0.8921	0.8211	0.9756	0.9588	0.9635	292370	0.61	0.781	0.8814	1.011	0.5708	0.8425	0.5154	SYT12,RHOD,FBXL11,ADRBK1,ANKRD13D,SSH3,POLD4,CLCF1,RAD9A,PPP1CA,TBC1D10C,ATPGD1,RPS6KB2,PTPRCAP,CORO1B,GPR152,CABP4,TMEM134,AIP,PITPNM1,CDK2AP2,CABP2,GSTP1,C11orf72,NDUFV1,NUDT8,TBX10,ACY3,ALDH3B2	66547466-66574906,66580896-66596060,66644073-66781717,66790480-66810605,66813394-66826530,66827576-66836647,66875594-66877593,66888214-66897782,66915998-66922459,66922227-66925952,66927987-66934136,66939724-66949654,66952510-66959455,66959556-66961729,66962093-66967559,66975347-66976776,66979393-66983263,66988394-66993307,67007096-67015150,67015814-67028416,67030543-67032678,67042993-67047475,671…	0.4189	0.0682	0.1006
CEU	7	63811718	64873311	63975759	0.3976	9	490	0.4616	1061593	1.2075	0.9955	0.9882	0.9671	0.9504	639956	0.21	0.4583	0.4153	0.6335	0.8175	0.7064	0.9003	ZNF138,LOC168474,ZNF273,ZNF117,INTS4,ZNF92	63892240-63931140,63947505-63951613,64001054-64029390,64072264-64088849,64239037-64284267,64476202-64503433	0.1657	0.0525	0.0543
CEU	12	110200759	111009456	110821745	0.3968	5	349	0.4316	808697	0.9956	0.9829	0.98	0.9724	0.9362	1114168	0.12	0.3464	0.3136	0.2611	0.1459	0.1955	0.1471	CUX2,FAM109A,SH2B3,ATXN2,BRAP,ACAD10,ALDH2,MAPKAPK5,TMEM116,ERP29,C12orf30	109956211-110272739,110282865-110291308,110328134-110373810,110374400-110521863,110564332-110608173,110608284-110679284,110688728-110732167,110764661-110815611,110853485-110935318,110935534-110945407,110948875-111030980	0.3066	0.49	0.4362
CEU	1	51079546	51782791	51340062	0.3951	15	260	0.3697	703245	0.8795	0.8854	0.9889	0.9997	0.9991	661597	0.2	0.4472	0.2627	0.2768	0.3408	0.269	0.3431	FAF1,CDKN2C,C1orf185,RNF11,TTC39A,EPS15	50679522-51198524,51208229-51212897,51340487-51386107,51474532-51511707,51525369-51560526,51592522-51757583	0.2445	0.0469	0.0765
CEU	3	47740551	48287064	48157593	0.3944	8	164	0.3001	546513	0.6664	0.9984	0.9962	0.9881	0.9968	1414053	0.09	0.3	0.1356	0.1487	0.1218	0.1017	0.0742	SMARCC1,DHX30,MAP4,CDC25A,CAMP,ZNF589	47602381-47798409,47819654-47866687,47867188-48105715,48173671-48204805,48239865-48241979,48257599-48287483	0.082	0.0272	0.0471
CEU	15	75109084	75546951	75443853	0.3939	18	212	0.4842	437867	0.7229	0.9846	0.9617	0.9824	0.8663	899708	0.12	0.3464	0.1017	0.1537	0.0977	0.1027	0.0848	PSTPIP1,TSPAN3,SGK269,HMG20A	75074519-75116726,75125385-75150568,75187525-75364388,75500297-75565000	0.1869	0.1631	0.1068
CEU	8	50186153	50374770	50317691	0.393	9	282	1.4951	188617	0.2006	0.9999	0.9801	0.9681	0.9312	1221625	0.11	0.3317	0.2627	0.3751	0.2173	0.3093	0.1929	no overlapping gene symbols	none	0.2614	0.0253	0.0081
CEU	22	40233759	40609599	40318873	0.3928	3	246	0.6545	375840	0.8851	0.8941	0.9847	0.9993	0.9726	366304	0.22	0.469	0.3305	0.4443	0.5148	0.2379	0.1995	ACO2,POLR3H,CSDC2,PMM1,PPPDE2,XRCC6,NHP2L1,BC035403,MEI1,bK250D10.8,CCDC134,SREBF2	40195074-40254939,40251751-40270410,40286959-40302616,40302857-40315759,40326881-40346862,40347240-40389998,40399882-40414859,40416492-40424086,40425463-40525405,40450304-40684490,40526623-40552249,40559051-40632321	0.3315	0.0604	0.0568
CEU	3	97879864	98246784	97975612	0.3925	9	227	0.6187	366920	0.4016	0.9747	0.9962	0.9802	0.9862	591213	0.24	0.4899	0.4153	0.3701	0.3785	0.4145	0.409	EPHA6	98016114-98950476	0.4191	0.172	0.1186
CEU	7	65924302	66164935	66019526	0.3914	10	103	0.428	240633	0.2737	0.9969	0.9881	0.8202	0.8905	1001162	0.16	0.4	0.4576	1.0538	1.1404	1.4624	0.544	C7orf42,SBDS,TYW1	66023637-66060973,66090124-66098023,66099251-66341933	0.0586	0.0967	0.2572
CEU	2	196994538	197255049	197139905	0.3912	10	279	1.071	260511	0.2683	0.9243	0.9926	0.9825	0.9924	314423	0.55	0.7416	0.6695	0.916	0.3157	1.2239	0.3137	HECW2,CCDC150	196772221-197165580,197212600-197305775	0.2513	0.0474	0.0479
CEU	5	21185511	21611041	21283914	0.3893	12	232	0.5452	425530	0.6248	0.9172	0.9836	0.8471	0.9373	318495	0.37	0.6083	0.4661	1.7609	0.3189	1.1193	0.2305	GUSBP1	21495390-21533070	0.1103	0.0556	0.0818
CEU	16	34040995	34181044	34125484	0.3891	11	61	0.4356	140049	0.2381	0.9883	0.9871	0.9749	0.92	991222	0.11	0.3317	0.3559	0.0487	0.0357	0	0	no overlapping gene symbols	none	0.2211	0.2234	0.2202
CEU	18	28818668	29026466	28926475	0.3879	1	169	0.8133	207798	0.29	0.9974	1	0.9836	0.9731	284798	0.4	0.6325	0.7203	0.1499	0.1971	0.1265	0.2184	C18orf34	28771363-29274043	0.2056	0.0081	0.0071
CEU	15	54619162	54755793	54695147	0.3876	19	87	0.6368	136631	0.2256	0.9181	0.9603	0.8998	0.7776	680221	0.19	0.4359	0.4576	0.3069	0.3027	0.1877	0.1558	ZNF280D	54709665-54813079	0.2292	0.003	0.0335
CEU	1	72494680	72754245	72688432	0.3872	16	214	0.8245	259565	0.3246	0.943	0.9882	0.9903	0.994	924408	0.13	0.3606	0.2458	0.4497	0.5337	0.4595	0.491	NEGR1	71641212-72520993	0.0629	0.1007	0.1326
CEU	15	67392020	67576518	67446259	0.3871	20	179	0.9702	184498	0.3046	0.8487	0.9603	0.8596	0.8599	264141	0.48	0.6928	0.661	0.4353	0.4187	0.3845	0.4326	PAQR5,KIF23,RPLP1	67378347-67487030,67493741-67527818,67532212-67534938	0.2861	0.0555	0.2131
CEU	5	41803874	42422007	42155818	0.3869	13	505	0.817	618133	0.9076	0.9784	0.9835	0.9937	0.9944	405166	0.3	0.5477	0.3983	0.2678	0.2765	0.1684	0.1902	OXCT1,C5orf51,FBXO4	41765923-41906548,41940226-41957495,41961112-41977429	0.1225	0.1683	0.1544
CEU	15	72302359	72849450	72576457	0.3865	21	332	0.6068	547091	0.9032	0.981	0.9599	0.763	0.8769	274928	0.47	0.6856	0.678	0.4692	0.1868	0.456	0.2638	CCDC33,CYP11A1,SEMA7A,UBL7,ARID3B,CLK3,EDC3,CYP1A1,CYP1A2	72315719-72415535,72417155-72447134,72489375-72513329,72525370-72540582,72620600-72677525,72694893-72709595,72709951-72775413,72798935-72804930,72828236-72835994	0.2577	0.2536	0.2073
CEU	14	60311000	60540476	60441333	0.386	6	174	0.7582	229476	0.3307	0.9401	0.9849	0.8417	0.8537	739267	0.2	0.4472	0.339	0.2576	0.2189	0.3017	0.2217	MNAT1,TRMT5,SLC38A6	60271222-60505151,60507919-60517535,60517632-60589456	0.2191	0.1272	0.1731
CEU	10	37697591	37939179	37913493	0.3843	12	205	0.8486	241588	0.3997	0.9959	0.9843	0.9465	0.9751	636785	0.17	0.4123	0.3475	0.4049	0.5419	0.371	0.6721	no overlapping gene symbols	none	0.0388	0.0531	0.0341
CEU	2	194261526	194636419	194444273	0.384	11	264	0.7042	374893	0.3861	0.9968	0.9921	0.964	0.9539	618619	0.23	0.4796	0.322	0.6658	0.4146	1.0778	0.166	no overlapping gene symbols	none	0.0989	0.0159	0.0102
CEU	19	23292689	23454895	23358324	0.382	7	119	0.7336	162206	0.3375	0.9426	0.9677	0.894	0.9852	814290	0.09	0.3	0.1695	2.1062	0.3696	2.1168	0.2501	ZNF91	23332337-23370109	0.1166	0.1617	0.1715
CEU	10	24265041	24337667	24274835	0.3814	13	141	1.9415	72626	0.1202	0.9425	0.984	0.9335	0.8364	408515	0.35	0.5916	0.5593	1.6053	0.4201	1.2278	0.452	no overlapping gene symbols	none	0.3616	0.0728	0.0415
CEU	5	131389677	131505933	131414258	0.3793	14	100	0.8602	116256	0.126	0.9656	0.9826	0.9256	0.8651	2055585	0.1	0.3162	0.2627	0.5082	0.3248	0.3444	0.2638	IL3,CSF2	131424245-131426795,131437383-131439758	0.1694	0.2082	0.2247
CEU	7	117974413	118116573	118102657	0.3792	11	180	1.2662	142160	0.1617	0.9849	0.9862	0.8539	0.8629	843799	0.19	0.4359	0.2712	0.368	0.4816	0.3093	0.3952	no overlapping gene symbols	none	0.1459	0.1349	0.0408
CEU	9	130072179	130610414	130374663	0.3787	1	220	0.4087	538235	0.7404	0.965	1	0.9247	0.715	291233	0.46	0.6782	0.5763	0.8461	0.5263	1.2268	0.4292	GOLGA2,C9orf119,TRUB2,COQ4,SLC27A4,URM1,CERCAM,ODF2,GLE1,SPTAN1,WDR34,SET,PKN3,ZDHHC12,ZER1,TBC1D13	130057928-130078089,130078245-130091089,130111216-130124518,130124611-130136172,130142660-130163323,130173460-130192834,130222579-130239451,130258252-130303060,130306791-130344401,130354686-130435761,130435760-130458950,130485754-130498496,130504622-130523020,130522969-130526229,130531887-130574019,130589330-130612532	0.2512	0.0888	0.1415
CEU	2	82761746	82929869	82905163	0.3786	12	150	0.8922	168123	0.2138	0.9702	0.9918	0.9962	0.9959	392528	0.37	0.6083	0.5678	0.4956	0.3739	0.526	0.3315	no overlapping gene symbols	none	0.1098	0.0769	0.0365
CEU	17	24850668	26357642	25095922	0.3785	9	577	0.3829	1506974	2.2618	0.9976	0.9797	0.9908	0.9979	502220	0.21	0.4583	0.3644	0.4547	0.4912	0.3885	0.3124	TAOK1,LOC116236,TP53I13,GIT1,ANKRD13B,CORO6,SSH2,EFCAB5,CCDC55,SLC6A4,BLMH,TMIGD1,CPD,GOSR1,TBC1D29,DKFZp667M2411,LRRC37B2,CRLF3,ATAD5,C17orf42,ADAP2,RNF135	24742068-24895628,24912436-24918174,24919864-24924301,24924612-24940736,24944652-24965905,24965899-24972628,24977090-25281144,25292811-25459596,25467959-25537612,25549031-25586841,25599348-25643200,25667491-25685191,25730109-25819825,25828551-25877958,25910167-25914635,25959573-25985464,25959573-26016841,26133827-26175904,26183148-26246421,26250126-26257412,26272879-26310337,26322081-26351053	0.1746	0.1267	0.1057
CEU	17	20090610	20281118	20136736	0.3771	10	64	0.3359	190508	0.4755	0.9984	0.9795	0.9722	0.9867	442275	0.2	0.4472	0.3305	0.1227	0.2118	0.1657	0.1779	CYTSB	19930926-20158659	0.228	0.2451	0.2553
CEU	2	196068402	196410833	196150663	0.3767	13	285	0.8323	342431	0.3526	0.5544	0.9917	0.6219	0.6141	619364	0.28	0.5292	0.4322	0.8583	1.402	0.8846	1.4463	SLC39A10,DNAH7	196229776-196310671,196310671-196641781	0.1153	0.1344	0.0671
CEU	15	70930552	71038951	70957909	0.3749	22	88	0.8118	108399	0.179	0.9159	0.9571	0.9114	0.804	1047798	0.11	0.3317	0.3729	0.8001	1.4226	0.7471	1.6288	no overlapping gene symbols	none	0.3174	0.3458	0.3434
CEU	20	22108981	22208893	22140802	0.3745	11	97	0.9709	99912	0.2024	0.9589	0.9728	0.9566	0.9515	382847	0.22	0.469	0.3898	0.3618	0.4994	0.2675	0.3336	no overlapping gene symbols	none	0.1113	0.1073	0.1379
CEU	19	41871942	42038996	41992532	0.3734	8	90	0.5387	167054	0.3402	0.9469	0.9671	0.9953	0.9908	1055018	0.09	0.3	0.1102	0.3072	0.2951	0.3797	0.3424	ZNF567,LOC342892,AX747375,ZNF790,ZNF345	41872142-41904065,41932753-41955556,41955896-41958529,42000170-42021124,42033106-42062310	0.0526	0.1703	0.2566
CEU	12	87296520	87649915	87484858	0.3732	6	246	0.6961	353395	0.4351	0.9342	0.9795	0.9979	0.9728	377919	0.4	0.6325	0.6356	0.3288	0.2675	0.1929	0.1514	KITLG	87410697-87498369	0.3929	0.0665	0.1757
CEU	2	73271799	73978568	73429573	0.3729	14	550	0.7782	706769	0.8989	0.962	0.9914	0.9293	0.9236	555744	0.31	0.5568	0.5424	0.8674	0.3127	0.8917	0.2669	SMYD5,C2orf7,CCT7,FBXO41,AK125051,EGR4,ALMS1,NAT8,ALMS1P,NAT8B,TPRKB,DUSP11,C2orf78,STAMBP,ACTG2	73294873-73307863,73308641-73313864,73314912-73333654,73335307-73351551,73365169-73371621,73371564-73374181,73466393-73690554,73721357-73723045,73721505-73766202,73781143-73781975,73810509-73818021,73842836-73860730,73864823-73897782,73909593-73943519,73973600-74000288	0.3596	0.0755	0.0612
CEU	19	43117876	43200104	43138890	0.3727	9	88	1.0702	82228	0.1675	0.9937	0.9668	0.9908	0.9852	974212	0.11	0.3317	0.2542	2.7712	0.4018	3.1325	0.3755	SIPA1L3	43089707-43390848	0.2041	0.246	0.3099
CEU	10	76107179	76324587	76150915	0.3726	14	126	0.5796	217408	0.2601	0.9674	0.9825	0.982	0.9963	618854	0.18	0.4243	0.3729	0.4653	0.7014	0.543	0.8485	ADK,MYST4	75580970-76139066,76256384-76462645	0.3719	0.2401	0.2327
CEU	15	74314685	74587417	74550173	0.3723	23	228	0.836	272732	0.4503	0.9658	0.9561	0.9824	0.9817	695046	0.17	0.4123	0.2881	0.3459	0.1899	0.4826	0.1534	ETFA,ISL2,SCAPER	74295683-74390865,74416201-74421871,74427591-74963272	0.2213	0.1209	0.1496
CEU	3	49873277	50454111	50395558	0.3714	10	249	0.4287	580834	0.7083	0.9962	0.9944	0.9983	0.9983	1758777	0.08	0.2828	0.1102	0.2053	0.2604	0.1754	0.2429	CAMKV,MST1R,MON1A,RBM6,RBM5,SEMA3F,GNAT1,SLC38A3,GNAI2,SEMA3B,C3orf45,IFRD2,HYAL3,HYAL1,HYAL2,TUSC2,RASSF1,ZMYND10,TUSC4,CYB561D2,TMEM115,CACNA2D2	49870425-49882373,49899439-49916310,49921309-49942261,49952595-50089686,50101371-50131396,50167851-50201512,50204046-50208953,50217695-50233410,50248650-50271790,50280043-50289576,50291521-50300549,50300123-50304923,50305265-50311903,50312323-50316008,50330243-50335146,50337344-50340672,50342220-50353371,50353540-50358160,50359922-50363490,50363300-50366500,50367183-50371943,50375234-50515896	0.1485	0.3233	0.2601
CEU	8	42994642	43485182	43222442	0.3709	10	196	0.3996	490540	0.7291	0.9993	0.978	0.9829	0.9919	669926	0.21	0.4583	0.3559	0.2787	0.3652	0.2472	0.4	FNTA,SGK196,HGSNAT,POTEA	43030598-43060088,43067817-43097480,43114748-43177127,43266741-43337485	0.2784	0.0642	0.041
CEU	22	26489672	26942399	26824756	0.3708	4	345	0.762	452727	1.0661	0.9611	0.9815	0.9304	0.9708	847582	0.1	0.3162	0.2542	1.681	0.7507	1.2572	0.5042	MN1,PITPNB,TTC28	26474264-26527486,26577656-26645255,26707254-26889455	0.0943	0.0413	0.0508
CEU	12	78565670	78925163	78665176	0.3708	7	219	0.6092	359493	0.4426	0.9903	0.9793	0.7804	0.8121	470063	0.29	0.5385	0.5424	0.9943	1.6029	1.5941	2.9405	PAWR,PPP1R12A	78509875-78608921,78692316-78852862	0.4344	0.2688	0.3158
CEU	20	31362575	31909908	31463156	0.3698	12	241	0.4403	547333	1.0173	0.8863	0.9723	0.9264	0.9357	346030	0.35	0.5916	0.5508	0.622	0.7296	0.6258	0.9189	CDK5RAP1,SNTA1,CBFA2T2,NECAB3,C20orf144,C20orf134,E2F1,PXMP4,ZNF341,CHMP4B	31410305-31452998,31459423-31495359,31541588-31701498,31708553-31725925,31713780-31715381,31717964-31719992,31726952-31737871,31754210-31771797,31783468-31843736,31862779-31905831	0.2781	0.1787	0.115
CEU	3	98246784	98911578	98457435	0.3692	11	414	0.6227	664794	0.7276	0.9744	0.9942	0.979	0.9845	504373	0.34	0.5831	0.4661	0.6563	0.522	0.7358	0.7113	EPHA6	98016114-98950476	0.4403	0.0659	0.0722
CEU	11	37917456	38081490	38038302	0.3677	13	216	1.3168	164034	0.2224	0.952	0.9745	0.9929	0.9834	895250	0.15	0.3873	0.322	0.4147	0.3325	0.4903	0.3388	no overlapping gene symbols	none	0.3226	0.0642	0.0849
CEU	18	14951870	15334771	15073063	0.3645	2	87	0.2272	382901	1.211	0.9102	0.9991	0.9977	1	151943	0.49	0.7	0.6864	0.5835	0.6881	0.5248	0.9389	no overlapping gene symbols	none	0.2499	0.0251	0.043
CEU	7	64873311	65213328	65112236	0.3644	12	99	0.2912	340017	0.3868	0.9986	0.9843	0.9176	0.9595	1051417	0.16	0.4	0.4576	1.8226	0.3127	1.7987	0.2448	DQ580039,VKORC1L1,GUSB,ASL	64942626-64943045,64975691-65057235,65063107-65084681,65178210-65195764	0.1231	0.056	0.1113
CEU	19	23454895	23833491	23658988	0.3643	10	335	0.8848	378596	0.7878	0.9755	0.9649	0.955	0.9872	465891	0.16	0.4	0.322	0.8675	0.5286	1.7439	0.818	ZNF675,ZNF681,RPSA	23627547-23661857,23713836-23733533,23737655-23802759	0.0996	0.1373	0.1563
CEU	5	12711058	12951885	12751832	0.3642	15	92	0.382	240827	0.3536	0.9659	0.9802	0.6206	0.8385	715465	0.18	0.4243	0.3305	0.5838	0.5426	0.7059	0.8198	no overlapping gene symbols	none	0.2335	0.2859	0.1588
CEU	7	117680870	117920621	117778467	0.3641	13	207	0.8634	239751	0.2727	0.9918	0.9843	0.8811	0.88	402295	0.38	0.6164	0.4831	0.2353	0.2441	0.2055	0.2016	no overlapping gene symbols	none	0.2032	0.0213	0.0292
CEU	17	59805759	60534907	60026433	0.3633	11	283	0.3881	729148	1.0944	0.9129	0.9768	0.9678	0.962	153767	0.89	0.9434	0.9322	1.06	0.7013	1.4501	0.4083	PECAM1,C17orf60,POLG2,DDX5,CCDC45,SMURF2,LOC440456,DKFZp313K107,LRRC37A3,GNA13	59753594-59817743,59875701-59895222,59904363-59923631,59926199-59932869,59933619-59964524,59971196-60088848,60205650-60208084,60209324-60263728,60280949-60345365,60437294-60483216	0.3445	0.0649	0.053
CEU	4	43098565	43408305	43215347	0.3632	7	239	0.7716	309740	0.4434	0.9494	0.9927	0.7948	0.9196	266617	0.45	0.6708	0.7712	0.3696	0.3411	0.3413	0.2213	no overlapping gene symbols	none	0.321	0.233	0.1532
CEU	7	117367724	117680870	117640799	0.3616	14	341	1.0889	313146	0.3562	0.9837	0.984	0.8355	0.8474	402295	0.38	0.6164	0.4831	0.5343	0.2794	0.355	0.2046	LSM8,ANKRD7	117611321-117620116,117651952-117669981	0.246	0.21	0.2221
CEU	16	70866517	71081561	70922313	0.361	12	153	0.7115	215044	0.369	0.9864	0.9829	0.7996	0.8201	503171	0.19	0.4359	0.3559	0.2354	0.2328	0.2211	0.2533	no overlapping gene symbols	none	0.2489	0.2009	0.1931
CEU	1	173006109	173387338	173013946	0.3608	17	224	0.5876	381229	0.509	0.9997	0.9847	0.9792	0.9844	983097	0.14	0.3742	0.2203	0.6409	0.2345	0.6191	0.2246	RABGAP1L,CACYBP,MRPS14,TNN	172395256-173193950,173235514-173247786,173249750-173259184,173303616-173383825	0.2807	0.0723	0.0508
CEU	15	50131408	50410595	50338189	0.36	24	252	0.9026	279187	0.4609	0.7524	0.9525	0.8828	0.886	450477	0.22	0.469	0.3305	0.9932	1.2686	0.84	1.1845	MAPK6,BCL2L10,GNB5,MYO5C,MYO5A	50098738-50145754,50189113-50192264,50200414-50270857,50271811-50375262,50386769-50608539	0.3476	0.4066	0.3915
CEU	20	31909908	32125612	32067588	0.3595	13	197	0.9133	215704	0.4009	0.9154	0.9708	0.9539	0.9491	968894	0.08	0.2828	0.1271	0.7575	0.1901	0.6693	0.1155	RALY	32045392-32131728	0.2351	0.0457	0.0086
CEU	12	109932025	110200759	110103823	0.3595	8	122	0.454	268734	0.3308	0.4828	0.9784	0.8598	0.913	1324052	0.08	0.2828	0.2881	0.9404	1.0355	0.4873	0.4688	CUX2	109956211-110272739	0.4343	0.36	0.3037
CEU	12	111009456	111550599	111179816	0.3594	9	221	0.4084	541143	0.6662	0.9828	0.9783	0.9669	0.9432	1112233	0.11	0.3317	0.3136	0.3504	0.1235	0.3468	0.0935	C12orf30,TRAFD1,C12orf51,RPL6,PTPN11	110948875-111030980,111047763-111075795,111082493-111228421,111327376-111331826,111340918-111432100	0.2732	0.5821	0.5643
CEU	7	102119585	102727818	102552236	0.3577	15	283	0.4653	608233	0.6918	0.924	0.9837	0.9254	0.8846	517521	0.32	0.5657	0.4831	0.5139	0.3195	0.6197	0.4502	FBXL13,LRRC17,ARMC10,NAPEPLD,DPY19L2P2,PMPCB	102240543-102502251,102340687-102372632,102502563-102527441,102527258-102576805,102602955-102708093,102725108-102742369	0.2989	0.2183	0.1655
CEU	19	45017520	45472165	45209831	0.3575	11	218	0.4795	454645	0.926	0.816	0.9628	0.9175	0.9111	219727	0.57	0.755	0.7119	1.0784	0.8757	1.1477	0.585	FBL,FCGBP,PSMC4,ZNF546,ZNF780B,ZNF780A,MAP3K10,TTC9B,CNTD2,AKT2	45016937-45028813,45045802-45132373,45168912-45179193,45194868-45215354,45232103-45246543,45272262-45280984,45389490-45413314,45413804-45416138,45419961-45424404,45428063-45483105	0.3943	0.0692	0.0221
CEU	19	41191013	41711537	41630238	0.3574	12	227	0.4361	520524	1.0601	0.9101	0.9622	0.9927	0.9546	991576	0.07	0.2646	0.1102	0.7952	0.4123	0.9123	0.4117	C19orf46,ALKBH6,BC071809,CLIP3,THAP8,WDR62,POLR2I,TBCB,CAPNS1,COX7A1,ZNF565,ZNF146,AX746638,ZFP14,ZFP82,ZNF566,ZNF260	41185841-41191512,41191861-41196981,41197250-41228715,41197402-41215615,41217726-41237504,41237622-41287852,41296450-41298046,41297727-41308689,41322757-41333095,41333663-41335611,41365026-41397406,41397343-41421515,41495808-41498479,41519001-41550713,41574700-41601390,41630421-41672177,41693433-41711010	0.0523	0.019	0.0181
CEU	15	43198906	43254384	43203722	0.3572	25	58	1.0455	55478	0.0916	0.6663	0.9513	0.8805	0.8498	317664	0.29	0.5385	0.5	1.2641	2.717	0.8039	1.4931	DUOXA1,DUOX1,SHF	43196977-43209349,43209483-43245066,43246703-43280665	0.241	0.2331	0.3014
CEU	7	120123852	120349003	120231627	0.3561	16	146	0.6485	225151	0.2561	0.8301	0.9834	0.9463	0.9248	1091141	0.1	0.3162	0.1525	0.298	0.3681	0.3319	0.4024	KCND2,TSPAN12	119700957-120177623,120214609-120285413	0.2478	0.0834	0.1222
CEU	20	25456617	26236535	25776885	0.3559	14	282	0.3616	779918	1.5802	0.9983	0.9702	0.9835	0.9784	306042	0.28	0.5292	0.4407	0.8419	0.8801	0.3352	0.2253	NLP,NANP,ZNF337,C20orf191	25381337-25514153,25543000-25552614,25602850-25625469,26032051-26042677	0.2162	0.0878	0.0801
CEU	2	31396422	32001881	31632908	0.3555	15	365	0.6028	605459	0.77	0.9817	0.9895	0.9424	0.8983	859747	0.22	0.469	0.4237	0.8709	0.3781	0.9191	0.5355	XDH,SRD5A2,MEMO1	31410691-31491115,31603159-31659544,31946397-32089202	0.0811	0.1242	0.1105
CEU	19	21142967	21809028	21183198	0.3546	13	457	0.6861	666061	1.3859	1	0.9615	1	0.9419	435015	0.17	0.4123	0.1441	1.6691	0.5616	1.5117	0.4153	ZNF431,ZNF708,ZNF738,ZNF493,ZNF429,ZNF100,ZNF43	21116727-21160645,21265802-21304052,21333633-21353941,21371770-21402136,21480276-21512919,21697407-21742163,21779591-21810810	0.114	0.0818	0.0567
CEU	4	151946670	152432563	152215837	0.3539	8	242	0.4981	485893	0.5172	0.8954	0.9924	0.9588	0.9836	220722	0.68	0.8246	0.7966	0.5256	0.3531	0.8258	0.5119	LRBA,RPS3A,SH3D19,ESSPL	151405045-152156329,152240203-152245254,152260882-152367110,152417774-152432055	0.4684	0.1294	0.0663
CEU	14	39934217	40363376	40173563	0.3535	7	658	1.5332	429159	0.6185	0.9022	0.9826	0.9207	0.9442	699395	0.15	0.3873	0.2119	0.5902	0.3876	0.4955	0.3669	no overlapping gene symbols	none	0.1711	0.0407	0.0841
CEU	10	68657339	69296290	69210672	0.3534	15	501	0.7841	638951	0.7643	0.9234	0.9804	0.881	0.8079	452853	0.34	0.5831	0.5508	0.3528	0.3471	0.403	0.3496	CTNNA3,DNAJC12	67349730-69125955,69226432-69267943	0.4138	0.3425	0.3533
CEU	2	74295307	74709517	74420975	0.3531	16	273	0.6591	414210	0.5268	0.9436	0.9893	0.7971	0.8886	241002	0.64	0.8	0.8559	0.6263	0.7835	0.8231	1.2528	MTHFD2,SLC4A5,DCTN1,WDR54,RTKN,INO80B,WBP1,GCS1,MRPL53,CCDC142,TTC31,LBX2,PCGF1,TLX2,DQX1,AUP1,HTRA2,LOXL3,DOK1,C2orf65	74279197-74295932,74302068-74395660,74441789-74461472,74502392-74506390,74506495-74522568,74535706-74538595,74539084-74541518,74541691-74546045,74552616-74553431,74554736-74563631,74563723-74575191,74578151-74583951,74585677-74588329,74594636-74597398,74598765-74606916,74607282-74610482,74610039-74614191,74613453-74634570,74635367-74638171,74638517-74728672	0.4679	0.5067	0.4957
CEU	15	75546951	75787172	75604343	0.353	26	251	1.0449	240221	0.3966	0.9758	0.9505	0.9808	0.8156	816302	0.12	0.3464	0.1017	0.8214	0.6171	0.5364	0.2048	HMG20A,LINGO1,BC042092	75500297-75565000,75692423-75711764,75721160-75728634	0.213	0.0973	0.0999
CEU	14	60540476	60744302	60584127	0.3527	8	187	0.9174	203826	0.2937	0.9443	0.9825	0.6092	0.7856	753667	0.18	0.4243	0.339	0.8073	0.2658	0.5622	0.2428	SLC38A6	60517632-60589456	0.252	0.0944	0.09
CEU	11	39040696	39267272	39159827	0.3522	14	372	1.6418	226576	0.3072	0.9647	0.9735	0.9135	0.8983	766462	0.14	0.3742	0.2712	0.3803	0.3582	0.2532	0.1584	no overlapping gene symbols	none	0.2124	0.0971	0.0633
CEU	1	154012434	154448154	154086281	0.3506	18	179	0.4108	435720	0.5818	0.9219	0.9837	0.9694	0.9921	609013	0.26	0.5099	0.5085	0.8077	0.2865	0.6631	0.3585	GON4L,SYT11,RIT1,KIAA0907,RXFP4,ARHGEF2,SSR2,UBQLN4,ROBLD3,RAB25,MEX3A,LMNA,SEMA4A,SLC25A44	153986133-154093596,154095923-154121463,154134224-154147801,154149459-154170812,154178103-154179249,154183268-154214575,154245462-154257382,154271715-154290140,154291228-154295229,154297589-154306919,154308427-154318413,154351084-154376502,154390011-154414159,154430522-154449211	0.3258	0.3384	0.3859
CEU	8	112328013	112614152	112332016	0.3501	11	244	0.8527	286139	0.3044	0.8956	0.9766	0.9795	0.9909	913442	0.17	0.4123	0.3814	0.3383	0.3113	0.318	0.3439	no overlapping gene symbols	none	0.2368	0.373	0.46
CEU	22	39987651	40233759	40090998	0.35	5	159	0.6461	246108	0.5796	0.8966	0.9774	0.9991	0.9899	531095	0.12	0.3464	0.2542	0.3683	0.4683	0.2027	0.2436	RANGAP1,ZC3H7B,TEF,TOB2,PHF5A,ACO2	39971560-40012162,40027512-40086097,40107908-40125276,40159437-40172973,40185666-40194654,40195074-40254939	0.2567	0.2025	0.1141
CEU	8	52305680	53114463	52517259	0.3495	12	1027	1.2698	808783	0.8603	0.9286	0.9764	0.9491	0.9306	468453	0.4	0.6325	0.5	0.8163	0.6984	0.971	0.7529	PXDNL,PCMTD1,AX747167	52394689-52884558,52892692-52974288,53023214-53025247	0.3893	0.082	0.0851
CEU	21	29327634	29636647	29387457	0.3493	3	237	0.767	309013	0.6425	1	0.9847	0.9994	0.988	538327	0.17	0.4123	0.2712	0.4484	0.4212	0.3228	0.3641	USP16,CCT8,C21orf7,BACH1	29318808-29348678,29350518-29367881,29374743-29470073,29593090-29640340	0.2166	0.1502	0.1278
CEU	6	29647461	29744162	29688567	0.3486	5	143	1.4788	96701	0.1397	0.8848	0.9863	0.9795	0.9008	746101	0.18	0.4243	0.2373	0.8374	0.6026	0.816	0.5566	OR2H2,GABBR1,MOG	29663661-29664724,29677983-29708941,29732787-29748128	0.0498	0.0343	0.0553
CEU	20	20941167	21082799	21029455	0.3472	15	132	0.932	141632	0.287	0.8258	0.9689	0.8693	0.7646	410049	0.18	0.4243	0.4153	0.9454	0.6138	0.9596	0.6805	NCRNA00153	21054645-21175258	0.2041	0.1793	0.0978
CEU	8	34648710	34849560	34813806	0.3469	13	172	0.8564	200850	0.2985	0.9227	0.9762	0.9808	0.9556	144660	0.63	0.7937	0.8136	0.5134	0.8746	0.9542	1.9953	no overlapping gene symbols	none	0.3025	0.0212	0.0043
CEU	18	29026466	29279885	29096502	0.3468	3	159	0.6274	253419	0.3536	0.9935	0.9989	0.9807	0.9756	174718	0.58	0.7616	0.7458	1.3065	0.4278	0.7029	0.6522	C18orf34	28771363-29274043	0.1391	0.0173	0.036
CEU	15	62762816	62942581	62861185	0.3458	27	104	0.5785	179765	0.2968	0.951	0.9479	0.9983	1	725684	0.16	0.4	0.4322	0.6555	1.0467	0.5001	0.8015	ZNF609,OAZ2,RBPMS2,PIF1,PLEKHO2	62578671-62765319,62766825-62782515,62819147-62854823,62894886-62904891,62921187-62947254	0.3174	0.2307	0.2648
CEU	10	32661281	33346315	33011443	0.3458	16	553	0.8073	685034	1.1334	0.9928	0.9793	0.9221	0.9881	529963	0.29	0.5385	0.4492	0.4309	0.2334	0.4434	0.2186	EPC1,CCDC7,C10orf68,ITGB1	32597864-32676119,32775046-32903498,32896603-33211798,33229251-33287299	0.1984	0.1328	0.1259
CEU	2	197255049	197417126	197289683	0.3456	17	67	0.4134	162077	0.1669	0.928	0.9883	0.9785	0.9889	467797	0.35	0.5916	0.6271	0.3118	0.3449	0.267	0.3112	CCDC150,GTF3C3,C2orf66,PGAP1	197212600-197305775,197337344-197372670,197378253-197383245,197405972-197499699	0.1689	0.0676	0.078
CEU	17	17290220	17469272	17433811	0.3453	12	138	0.7707	179052	0.4469	0.8887	0.9728	0.9144	0.8474	273380	0.23	0.4796	0.3644	0.9083	0.6512	0.7849	0.3314	MED9,RASD1,PEMT	17321024-17337259,17338477-17340432,17349601-17435719	0.1722	0.2219	0.1508
CEU	22	30830263	30949091	30905214	0.3452	6	122	1.0267	118828	0.2798	0.9338	0.9758	0.9391	0.9671	979416	0.08	0.2828	0.2373	1.2708	1.4707	0.6785	0.743	SLC5A1,LOC150297,RFPL2,SLC5A4	30769258-30836645,30875518-30885243,30916424-30919466,30944462-30981319	0.1983	0.1675	0.1982
CEU	9	98364198	98688678	98580340	0.3452	2	197	0.6071	324480	0.4463	0.9262	0.9997	0.9452	0.9639	130298	0.8	0.8944	0.8305	0.4861	0.5172	0.6822	0.9762	CDC14B,C9orf21,ZNF510,ZNF782	98302215-98421933,98443353-98457420,98557967-98580149,98619093-98656210	0.3547	0.1773	0.279
CEU	5	21788395	22131837	21836317	0.3452	16	355	1.0337	343442	0.5043	0.8912	0.9779	0.9365	0.9559	248965	0.37	0.6083	0.6102	0.5971	0.8043	0.4072	0.5927	CDH12	21786910-22889488	0.3739	0.024	0.0131
CEU	2	196410833	196795407	196473717	0.3443	18	412	1.0713	384574	0.396	0.7239	0.988	0.8241	0.825	599295	0.26	0.5099	0.4322	0.8394	0.3279	0.7232	0.2563	DNAH7,STK17B,HECW2	196310671-196641781,196710102-196744520,196772221-197165580	0.2718	0.0998	0.0382
CEU	18	24553810	24957007	24894055	0.3441	4	581	1.441	403197	0.5626	0.9924	0.9984	0.9622	0.9404	454279	0.26	0.5099	0.4153	0.4701	0.5966	0.4047	0.4427	no overlapping gene symbols	none	0.1641	0.0671	0.0806
CEU	12	78184583	78565670	78432345	0.3425	10	226	0.593	381087	0.4692	0.9906	0.9752	0.7619	0.835	431123	0.33	0.5745	0.5424	0.5843	0.3221	0.2535	0.0913	SYT1,PAWR	78135413-78368973,78509875-78608921	0.4109	0.0564	0.0668
CEU	8	52133162	52305680	52190665	0.3421	14	190	1.1013	172518	0.1835	0.9364	0.9759	0.9605	0.9448	502187	0.23	0.4796	0.4322	0.4845	0.4409	0.3904	0.377	no overlapping gene symbols	none	0.146	0.0064	0.0001
CEU	1	52545208	52903965	52767410	0.3411	19	198	0.5519	358757	0.4487	0.8367	0.983	0.9818	0.9725	596416	0.23	0.4796	0.3983	0.6894	0.2456	0.4663	0.1191	ZFYVE9,CC2D1B,ORC1L,PRPF38A,ZCCHC11,GPX7,FAM159A	52380633-52584946,52588854-52604452,52611088-52642719,52642806-52656580,52661535-52791350,52840631-52847310,52871653-52895325	0.3552	0.0236	0.0271
CEU	1	72754245	72808038	72775998	0.3409	20	64	1.1897	53793	0.0673	0.8841	0.983	0.9887	0.9947	924408	0.13	0.3606	0.2458	0.3956	0.351	0.233	0.2078	no overlapping gene symbols	none	0.1271	0.0913	0.0999
CEU	14	44258227	44898729	44398301	0.3403	9	371	0.5792	640502	0.923	0.9892	0.9808	0.9956	0.9418	147128	0.69	0.8307	0.9153	0.5804	0.6241	0.7845	0.8379	C14orf28,KLHL28,FAM179B,PRPF39,FKBP3,FANCM,C14orf106	44436256-44446210,44463276-44500929,44501165-44613384,44623051-44654554,44654858-44674272,44674885-44739843,44742142-44792146	0.3522	0.0844	0.0887
CEU	15	55207409	55335648	55288634	0.3395	28	143	1.1151	128239	0.2117	0.9417	0.9451	0.8646	0.8881	577123	0.2	0.4472	0.4576	0.2388	0.2548	0.2317	0.2021	TCF12	54998124-55368006	0.2999	0.1288	0.0338
CEU	3	26071126	26431291	26214856	0.3394	12	313	0.869	360165	0.4392	0.7739	0.992	0.9928	0.9872	278893	0.48	0.6928	0.5847	0.7029	0.6779	0.4129	0.3656	no overlapping gene symbols	none	0.4006	0.078	0.0521
CEU	8	43485182	43910849	43671432	0.3381	15	98	0.2302	425667	0.6327	1	0.975	0.9831	0.9843	143539	0.88	0.9381	0.9661	3.457	4.086	5.6811	5.9108	no overlapping gene symbols	none	0.4166	0.0432	0.0226
CEU	15	43254384	43430077	43344760	0.3374	29	190	1.0814	175693	0.2901	0.8651	0.9442	0.8984	0.9366	406084	0.21	0.4583	0.3898	0.5018	0.6985	0.6067	1.088	SHF,SLC28A2	43246703-43280665,43331725-43355425	0.3796	0.5158	0.5588
CEU	18	7498561	7693970	7593569	0.3369	5	209	1.0696	195409	0.618	0.6906	0.9978	0.9515	0.916	119012	0.46	0.6782	0.7373	1.4604	0.3488	1.7186	0.3469	PTPRM	7557313-8396859	0.4387	0.3605	0.3
CEU	10	22088336	22375095	22280305	0.3361	17	102	0.3557	286759	0.4744	0.7878	0.9771	0.9961	0.9959	384183	0.23	0.4796	0.4661	2.084	1.5339	0.3695	0.4841	DNAJC1	22085482-22332656	0.1313	0.1894	0.2218
CEU	16	22014792	22343313	22132947	0.336	13	145	0.4414	328521	0.5584	0.9132	0.9804	0.9061	0.8972	239411	0.5	0.7071	0.6102	0.5484	0.7758	0.5195	0.676	VWA3A,EEF2K,POLR3E,CDR2	22011362-22075788,22125092-22207567,22216241-22252844,22264757-22293439	0.3317	0.2997	0.2877
CEU	22	40609599	40718787	40611533	0.3356	7	72	0.6594	109188	0.2571	0.8485	0.9733	1	0.9375	353103	0.16	0.4	0.3305	0.7487	1.102	0.4831	0.6825	bK250D10.8,SREBF2,TNFRSF13C,CENPM,SEPT3	40450304-40684490,40559051-40632321,40650981-40652767,40664686-40673094,40702876-40724171	0.2768	0.1277	0.1019
CEU	2	194817596	195070559	194913285	0.3344	19	156	0.6167	252963	0.2605	0.9819	0.9869	0.9576	0.9235	666118	0.23	0.4796	0.2966	2.0817	1.6762	1.0866	0.8948	no overlapping gene symbols	none	0.0848	0.0788	0.0485
CEU	19	41711537	41871942	41780805	0.3343	14	76	0.4738	160405	0.3267	0.9122	0.9551	0.9887	0.9616	1041821	0.08	0.2828	0.1102	0.2154	0.213	0.2458	0.2549	ZNF529,ZNF382,ZNF461	41726362-41756037,41788060-41811339,41820122-41849579	0.0335	0.0693	0.2005
CEU	5	21020507	21185511	21172358	0.3339	17	179	1.0848	165004	0.2423	0.9066	0.9766	0.8561	0.95	318495	0.29	0.5385	0.4661	0.337	0.3321	0.2486	0.3319	no overlapping gene symbols	none	0.2049	0.2032	0.2484
CEU	7	68498296	69720042	69307480	0.3338	17	744	0.609	1221746	1.3897	0.9976	0.9797	0.9807	0.9657	702582	0.21	0.4583	0.5339	0.456	0.2771	0.4108	0.3064	AUTS2	68701840-69895821	0.0648	0.0534	0.0283
CEU	5	87118032	87702861	87279094	0.3335	18	397	0.6788	584829	0.634	0.9995	0.9765	0.9669	0.9827	639170	0.26	0.5099	0.4746	0.3403	0.2949	0.4159	0.3326	TMEM161B	87526778-87600421	0.3405	0.0831	0.0915
CEU	22	39364155	39763265	39439163	0.3323	8	223	0.5587	399110	0.9399	0.9938	0.9722	0.9996	1	531473	0.11	0.3317	0.161	0.5153	0.6785	0.3865	0.4375	MCHR1,SLC25A17,ST13,XPNPEP3,DNAJB7,RBX1	39405127-39408764,39495584-39545338,39550546-39582633,39583039-39653826,39585499-39588076,39677330-39698614	0.0764	0.1875	0.1726
CEU	10	37565628	37697591	37642893	0.3323	18	118	0.8942	131963	0.2183	0.9949	0.9764	0.9339	0.9793	536639	0.13	0.3606	0.3475	0.3697	0.2237	0.1933	0.1257	no overlapping gene symbols	none	0.0358	0.0549	0.0922
CEU	4	81411970	82192248	82020315	0.332	9	575	0.7369	780278	0.8305	0.9466	0.9918	0.9453	0.9671	557851	0.31	0.5568	0.5593	0.4797	0.2918	0.4974	0.3107	FGF5,C4orf22,BMP3	81406765-81431195,81475897-82103926,82171142-82197709	0.2424	0.0546	0.028
CEU	15	67576518	67653458	67605438	0.3313	30	71	0.9228	76940	0.127	0.7587	0.9423	0.81	0.8587	244217	0.46	0.6782	0.7119	0.4338	0.2489	0.4213	0.2321	no overlapping gene symbols	none	0.3953	0.1829	0.2091
CEU	1	50437207	51079546	51036354	0.3301	21	409	0.6367	642339	0.8033	0.847	0.9817	1	1	661597	0.2	0.4472	0.2627	0.4757	0.3173	0.5297	0.2598	ELAVL4,DMRTA2,FAF1	50347224-50439643,50655813-50661729,50679522-51198524	0.1649	0.101	0.183
CEU	2	175693898	176307896	175922980	0.3296	20	505	0.8225	613998	0.6323	0.9536	0.9866	0.8468	0.7466	282189	0.63	0.7937	0.7034	0.392	0.3611	0.4082	0.3881	ATF2,ATP5G3	175647251-175741143,175749231-175754637	0.2	0.2202	0.2618
CEU	12	19129378	19491448	19255262	0.3293	11	249	0.6877	362070	0.6201	0.8877	0.974	0.5888	0.8617	259104	0.36	0.6	0.5	0.6812	0.5821	0.7472	0.6259	PLEKHA5,AEBP2	19173994-19420600,19483874-19566440	0.3658	0.306	0.3527
CEU	2	197815074	198421344	198016058	0.3292	21	270	0.4453	606270	0.6243	0.9946	0.9866	0.954	0.9395	471206	0.32	0.5657	0.4237	0.3721	0.248	0.3541	0.1356	SF3B1,COQ10B,HSPD1,HSPE1,MOBKL3,RFTN2,MARS2,BOLL,PLCL1	197964942-198008016,198026475-198048096,198059552-198072885,198073364-198076416,198089015-198125760,198143771-198248829,198278331-198281359,198299847-198359183,198377777-198721365	0.076	0.081	0.0717
CEU	22	39763265	39987651	39943134	0.329	9	162	0.722	224386	0.5284	0.9776	0.971	0.9993	0.9998	531473	0.11	0.3317	0.1695	0.5003	0.4596	0.3843	0.3302	EP300,L3MBTL2,CHADL,RANGAP1	39818559-39906027,39931258-39957221,39955463-39966881,39971560-40012162	0.1776	0.115	0.1366
CEU	2	82280220	82761746	82600055	0.3288	22	343	0.7123	481526	0.6124	0.9894	0.9865	0.9977	0.9975	630431	0.2	0.4472	0.4237	0.3686	0.4733	0.3208	0.4397	no overlapping gene symbols	none	0.1645	0.1241	0.1443
CEU	2	27480623	28196784	27892804	0.3286	23	384	0.5362	716161	0.9108	0.985	0.9865	0.9617	0.9761	611392	0.18	0.4243	0.2797	0.2878	0.3305	0.2894	0.2802	PPM1G,NRBP1,KRTCAP3,IFT172,FNDC4,GCKR,C2orf16,ZNF512,CCDC121,GPN1,SUPT7L,SLC4A1AP,AK124439,MRPL33,RBKS,BRE	27457564-27486000,27504688-27518628,27518766-27520668,27520743-27566075,27568253-27571590,27573209-27600054,27652892-27659093,27659396-27699467,27702009-27705249,27705406-27727217,27727182-27739953,27739841-27771351,27783133-27792103,27848087-27856112,27857769-27966727,27966985-28415271	0.1559	0.3835	0.3135
CEU	5	42642398	42936786	42737743	0.3283	19	289	0.9817	294388	0.4323	0.9925	0.9756	0.99	0.9945	234100	0.3	0.5477	0.4068	0.8025	0.2764	0.8499	0.2039	GHR,Chr5_400,SEPP1	42459782-42757683,42792686-42838216,42835738-42847781	0.062	0.0482	0.0491
CEU	19	9602216	9964583	9689096	0.3282	15	194	0.5354	362367	0.754	0.887	0.9513	0.934	0.9476	144729	0.52	0.7211	0.7881	1.4525	0.3042	1.2603	0.2536	ZNF562,ZNF846,FBXL12,UBL5,PIN1,OLFM2,COL5A3	9620352-9646734,9729150-9740410,9781942-9790731,9799567-9801797,9806998-9821358,9825393-9908070,9931236-9982147	0.2711	0.0676	0.0954
CEU	16	45509532	45915052	45707426	0.328	14	119	0.2935	405520	0.6958	0.9696	0.9792	0.9958	0.9972	813028	0.12	0.3464	0.3136	0.7449	0.5729	0.4095	0.3675	GPT2,DNAJA2,NETO2,ITFG1	45475808-45522699,45546774-45565126,45672942-45735409,45746798-46052516	0.2093	0.0918	0.1732
CEU	19	23191154	23292689	23269553	0.3278	16	79	0.7781	101535	0.2113	0.9292	0.9508	0.9053	0.9774	730137	0.1	0.3162	0.1695	3.3923	5.4429	5.5378	14.553	no overlapping gene symbols	none	0.2408	0.0646	0.079
CEU	22	26942399	27481760	27403209	0.3272	10	262	0.4858	539361	1.2702	0.9908	0.9701	0.9153	0.9654	847582	0.1	0.3162	0.2542	0.6091	0.4729	0.5216	0.2759	CHEK2,HSCB	27413730-27467822,27468042-27483496	0.096	0.0583	0.0614
CEU	15	49878173	50131408	49945127	0.3272	31	236	0.9319	253235	0.4181	0.9121	0.9406	0.9648	0.9299	547689	0.15	0.3873	0.2458	0.2817	0.1551	0.3185	0.0689	TMOD2,TMOD3,LEO1,MAPK6	49831101-49889635,49909180-49989138,50017513-50051250,50098738-50145754	0.1086	0.0767	0.0665
CEU	14	63106288	63699367	63243775	0.327	10	386	0.6508	593079	0.8547	0.9675	0.9766	0.8445	0.9367	399084	0.35	0.5916	0.4576	0.7172	0.8037	0.8924	1.1314	WDR89,SGPP1,SYNE2	63133509-63178344,63220687-63264509,63389435-63762922	0.1312	0.0154	0.0133
CEU	3	96517012	97185286	96817623	0.327	13	645	0.9652	668274	0.7314	0.9867	0.9906	0.9213	0.9545	417289	0.29	0.5385	0.2881	0.3935	0.275	0.326	0.2156	no overlapping gene symbols	none	0.1801	0.0163	0.0136
CEU	18	6134385	6290935	6184097	0.3268	6	140	0.8943	156550	0.4951	0.9617	0.9958	0.9892	0.9686	98245	0.82	0.9055	0.9915	2.3197	2.5672	0.8502	0.9011	L3MBTL4	5944704-6404910	0.2999	0.2134	0.1157
CEU	21	25548444	26012227	25887076	0.3264	4	397	0.856	463783	0.9643	0.9585	0.9791	0.8766	0.7341	213252	0.37	0.6083	0.678	0.6379	0.6113	0.6445	0.7217	MRPL39,JAM2	25879838-25901672,25933459-26009106	0.1805	0.295	0.2944
CEU	17	21628544	22349010	22027690	0.3253	13	203	0.2818	720466	1.7982	0.9692	0.9674	0.991	0.9821	531112	0.12	0.3464	0.1525	0.7792	0.7505	1.2526	1.5735	BC070367,FAM27L	21653727-21655887,21749496-21750630	0.0439	0.0475	0.074
CEU	22	37152467	37562405	37412120	0.3252	11	252	0.6147	409938	0.9654	0.9182	0.9679	0.7778	0.8855	229897	0.25	0.5	0.4237	0.8302	0.447	0.9304	0.2862	KCNJ4,KDELR3,DDX17,DMC1,CBY1,TOMM22,JOSD1,GTPBP1,UNC84B,DNAL4,NPTXR	37152278-37169979,37194028-37207583,37209388-37232291,37244899-37296135,37382603-37399801,37407899-37410711,37411571-37426215,37431752-37459538,37460680-37481893,37504458-37520107,37544402-37569963	0.0959	0.0147	0.0609
CEU	8	86053692	86947259	86301930	0.3243	16	344	0.385	893567	0.9504	0.9485	0.9706	0.9236	0.9866	450280	0.29	0.5385	0.3983	0.1568	0.2292	0.1557	0.2095	LRRCC1,E2F5,C8orf59,CA13,CA1,CA3,CA2,REXO1L1,REXO1L1,REXO1L1	86206628-86245566,86276870-86314006,86313539-86319895,86344967-86383554,86427709-86477648,86537709-86548526,86563382-86580973,86742171-86743249,86754079-86755157,86755946-86885361	0.1391	0.0321	0.1114
CEU	10	23678338	23849241	23811959	0.324	19	169	0.9889	170903	0.2828	0.9593	0.9747	0.9066	0.8905	448878	0.23	0.4796	0.5085	1.1515	0.4493	1.3378	0.2883	OTUD1	23768203-23771314	0.4084	0.2795	0.2139
CEU	12	37729398	37850714	37759835	0.3239	12	105	0.8655	121316	0.1494	0.936	0.9732	0.8705	0.9819	2161470	0.06	0.2449	0.1441	0.5199	0.5485	0.4833	0.2956	no overlapping gene symbols	none	0.1642	0.1103	0.1459
CEU	22	27481760	27725969	27623208	0.3239	12	174	0.7125	244209	0.5751	0.9663	0.9675	0.7533	0.923	1002635	0.06	0.2449	0.2034	0.4821	0.3958	0.3183	0.2777	HSCB,CCDC117,XBP1,ZNRF3	27468042-27483496,27498706-27515278,27520547-27526560,27609889-27783475	0.2099	0.1205	0.1756
CEU	5	41652974	41803874	41689924	0.322	20	178	1.1796	150900	0.2216	0.975	0.975	0.9857	0.9752	975363	0.1	0.3162	0.1864	0.4097	0.176	0.1813	0.0909	OXCT1	41765923-41906548	0.2427	0.1131	0.0735
CEU	8	33488624	34131569	33735415	0.3219	17	458	0.7123	642945	0.9556	0.9593	0.9697	0.9747	0.9519	385295	0.26	0.5099	0.2966	0.3633	0.2634	0.3209	0.3153	C8orf41,RNF122,DUSP26	33475777-33490245,33524814-33544185,33568392-33576981	0.0687	0.0874	0.1395
CEU	2	195266142	195593693	195399554	0.3219	24	321	0.98	327551	0.3373	0.9706	0.9857	0.9095	0.8589	232296	0.53	0.728	0.7119	0.7666	0.3352	1.1494	0.3033	no overlapping gene symbols	none	0.4508	0.0673	0.0623
CEU	7	117920621	117974413	117948685	0.3212	18	40	0.7436	53792	0.0612	0.9833	0.9791	0.849	0.88	607989	0.22	0.469	0.3136	0.2774	0.3109	0.1772	0.1413	no overlapping gene symbols	none	0.1911	0.0365	0.0221
CEU	3	87975205	88403608	88330049	0.3208	14	360	0.8403	428403	0.5224	0.9437	0.9895	0.8932	0.8824	162988	0.6	0.7746	0.7881	0.5165	0.6341	0.3518	0.3677	HTR1F,CGGBP1,ZNF654,C3orf38	88114415-88125609,88183789-88190836,88270951-88276504,88281798-88288755	0.2001	0.0041	0.0291
CEU	8	34849560	34940512	34886478	0.3197	18	80	0.8796	90952	0.1352	0.8013	0.9693	0.9739	0.9399	180691	0.45	0.6708	0.6949	0.9405	1.4539	2.113	3.563	no overlapping gene symbols	none	0.3549	0.2177	0.2104
CEU	6	54356766	54656292	54534096	0.3191	6	409	1.3655	299526	0.4326	0.9171	0.986	0.9547	0.9326	332636	0.3	0.5477	0.4492	0.5269	0.5666	0.6225	0.601	TINAG	54281161-54362872	0.1935	0.0834	0.1324
CEU	20	25102551	25456617	25381821	0.3187	16	256	0.723	354066	0.7174	0.9992	0.9646	0.9847	0.9878	382773	0.18	0.4243	0.3136	0.3054	0.1968	0.2412	0.1322	ENTPD6,PYGB,BC128043,ABHD12,GINS1,NLP	25124338-25155360,25176705-25226648,25216550-25217403,25223378-25319477,25336322-25377191,25381337-25514153	0.0573	0.3751	0.3736
CEU	5	44572140	44637846	44608755	0.3186	21	63	0.9588	65706	0.0965	0.9722	0.9747	0.9959	0.9888	518886	0.14	0.3742	0.2119	0.1773	0.1626	0.2043	0.2138	no overlapping gene symbols	none	0.094	0.0251	0.0569
CEU	15	42355198	42848676	42506914	0.3186	32	190	0.385	493478	0.8147	0.9999	0.9373	0.9002	0.9536	211690	0.3	0.5477	0.678	0.3575	0.1165	0.5121	0.2471	CASC4,CTDSPL2,EIF3J,SPG11,BC036924,B2M,TRIM69	42368220-42495247,42506870-42606721,42616557-42642293,42642185-42743168,42745226-42756378,42790976-42797649,42815831-42847317	0.1555	0.076	0.0853
CEU	1	246090589	246493107	246317822	0.3177	22	367	0.9118	402518	0.5375	0.9111	0.981	0.8011	0.8631	382101	0.24	0.4899	0.3559	1.2792	0.6017	1.5312	0.6441	TRIM58,OR2W3,OR2T8,OR2L13,OR2L8,OR2AK2,OR2L1P,OR2L2,OR2L3,OR2M1P,OR2M5,OR2M2,OR2M3,OR2M4	246087123-246110061,246125511-246126456,246150942-246151881,246167115-246330847,246178782-246179721,246195256-246196264,246220191-246221116,246268096-246269230,246290606-246291545,246352060-246352705,246375072-246376011,246409910-246410954,246432992-246433931,246468853-246469789	0.4631	0.0712	0.1228
CEU	5	129211188	129557274	129499621	0.3177	22	267	0.7715	346086	0.3752	0.8577	0.9745	0.767	0.7992	2211207	0.06	0.2449	0.2034	0.4776	0.7197	0.3997	0.6239	CHSY3	129268421-129550226	0.069	0.0175	0.0368
CEU	18	28564378	28818668	28672509	0.3174	7	248	0.9753	254290	0.3549	0.9972	0.9931	0.9451	0.972	397762	0.21	0.4583	0.3051	1.1565	1.1032	0.7085	0.6761	KLHL14,C18orf34	28506631-28606972,28771363-29274043	0.4543	0.2303	0.2258
CEU	17	20373348	20796543	20590738	0.3172	14	159	0.3757	423195	1.0563	0.7467	0.9653	0.7766	0.9137	149437	0.49	0.7	0.6186	1.3843	1.7349	0.7319	1.2147	CCDC144NL	20707299-20740045	0.3288	0.0279	0.0237
CEU	1	192734435	192883161	192820346	0.3168	23	192	1.291	148726	0.1986	0.9183	0.9809	0.9652	0.9442	357635	0.24	0.4899	0.3051	0.6615	0.7762	1.012	1.4844	no overlapping gene symbols	none	0.2517	0.0375	0.0659
CEU	3	130668960	131142323	130833441	0.3167	15	255	0.5387	473363	0.5181	0.9259	0.9886	0.7676	0.779	339855	0.42	0.6481	0.5678	0.4334	0.5129	0.431	0.5211	IFT122,RHO,H1FOO,PLXND1,TMCC1	130641657-130721881,130730171-130736877,130744746-130752894,130756745-130808272,130849324-131095093	0.4747	0.2989	0.3247
CEU	8	36164852	36396052	36286182	0.3163	19	166	0.718	231200	0.3436	0.9672	0.968	0.9663	0.8407	393646	0.23	0.4796	0.2458	0.4941	0.622	0.775	0.9659	no overlapping gene symbols	none	0.2616	0.1182	0.1702
CEU	2	72183193	72325277	72281887	0.3161	25	162	1.1402	142084	0.1807	0.959	0.9848	0.9993	0.9995	723200	0.2	0.4472	0.4322	1.2117	0.8967	0.6757	0.4275	CYP26B1,EXOC6B	72209874-72228471,72259951-72906685	0.2682	0.1534	0.1679
CEU	1	192338541	192573103	192521338	0.3157	24	271	1.1553	234562	0.3132	0.8602	0.9808	0.9584	0.9497	241614	0.36	0.6	0.5678	0.6406	0.5311	0.8903	0.9042	no overlapping gene symbols	none	0.1231	0.06	0.0419
CEU	9	83619861	84235174	84015112	0.3151	3	268	0.4356	615313	0.8464	0.9245	0.9984	0.9662	0.9373	525817	0.26	0.5099	0.4746	0.707	0.2427	0.8655	0.1871	AK308327,AK308327,FLJ46321,FAM75B	83733217-83739733,83748293-83752709,83793506-83799986,83865479-83866824	0.2579	0.14	0.0565
CEU	1	192573103	192734435	192631384	0.315	25	206	1.2769	161332	0.2154	0.8748	0.9808	0.9617	0.9498	229879	0.37	0.6083	0.5678	0.616	1.0195	0.8646	1.428	no overlapping gene symbols	none	0.1132	0.0368	0.0609
CEU	6	54790783	55174923	54961077	0.3145	7	471	1.2261	384140	0.5549	0.9476	0.9856	0.9756	0.9671	632557	0.15	0.3873	0.2797	0.5427	0.4749	0.4305	0.3483	FAM83B,HCRTR2	54819527-54914778,55147029-55255377	0.1324	0.2659	0.3262
CEU	12	78925163	79012358	78943161	0.3144	13	77	0.8831	87195	0.1073	0.6334	0.972	0.4378	0.7398	616664	0.18	0.4243	0.4576	3.2416	6.083	6.3542	12.577	no overlapping gene symbols	none	0.1744	0.2969	0.2265
CEU	17	19172491	19393248	19249336	0.3143	15	140	0.6342	220757	0.551	0.9833	0.9648	0.8457	0.9424	151056	0.47	0.6856	0.7542	0.5407	0.4092	0.7315	0.7353	EPN2,B9D1,MAPK7,MFAP4,BFP/ZNF179,SLC47A1	19081282-19180621,19187075-19206639,19222399-19227445,19227347-19231086,19255115-19261181,19377758-19422938	0.4342	0.303	0.3716
CEU	4	60530458	60969069	60694605	0.3138	10	408	0.9302	438611	0.4668	0.8957	0.991	0.8109	0.8673	389044	0.4	0.6325	0.5508	0.6906	0.5156	0.7304	0.605	no overlapping gene symbols	none	0.2768	0.2373	0.1188
CEU	12	48720476	49567886	49082586	0.3137	14	408	0.4815	847410	1.0433	0.9856	0.9719	0.8732	0.9117	723155	0.19	0.4359	0.2627	0.3973	0.3813	0.4893	0.5788	ACCN2,SMARCD1,GPD1,C12orf62,LASS5,LIMA1,AL833333,LARP4,DIP2B,ATF1,TMPRSS12	48737753-48763661,48765249-48780761,48784067-48791362,48792166-48800501,48809847-48847364,48855829-48963620,49033693-49076672,49080916-49160055,49185034-49428717,49444085-49501174,49522967-49567930	0.225	0.1516	0.2204
CEU	15	65237947	65854816	65619498	0.3132	33	423	0.6857	616869	1.0184	0.9163	0.9352	0.9642	0.9078	548610	0.2	0.4472	0.2797	0.3426	0.1919	0.3025	0.1599	SMAD3,FLJ11506,IQCH,MAP2K5	65145248-65274587,65280420-65334128,65334241-65581193,65622074-65886506	0.1275	0.1284	0.1354
CEU	12	87649915	88017285	87673104	0.3129	15	279	0.7595	367370	0.4523	0.8906	0.9716	0.9886	0.9791	262039	0.46	0.6782	0.7034	1.0777	0.4874	0.6666	0.2483	no overlapping gene symbols	none	0.3336	0.1266	0.1901
CEU	3	97598068	97879864	97840617	0.3128	16	305	1.0823	281796	0.3084	0.9713	0.988	0.9671	0.975	722621	0.15	0.3873	0.3559	0.5221	0.4566	0.4981	0.4199	no overlapping gene symbols	none	0.2995	0.0928	0.0651
CEU	13	94964023	95634670	95480307	0.3128	1	410	0.6113	670647	0.9241	0.9191	1	0.8587	0.8839	785947	0.16	0.4	0.2373	0.3863	0.3215	0.3269	0.293	CLDN10,DZIP1,DNAJC3,UGCGL2,HS6ST3	95002960-95029907,95028456-95094958,95127483-95241285,95251836-95503638,95541093-96289813	0.152	0.0234	0.1063
CEU	8	42523894	42994642	42643570	0.3127	20	197	0.4185	470748	0.6997	0.9911	0.9669	0.9822	0.986	664798	0.18	0.4243	0.3051	0.5855	0.9812	0.6167	1.0777	C8orf40,CHRNB3,CHRNA6,THAP1,RNF170,HOOK3	42515912-42527280,42671718-42711366,42726936-42742776,42810973-42817631,42829547-42870939,42871189-42994084	0.4312	0.0099	0.0105
CEU	7	110309264	110562876	110378360	0.3126	19	208	0.8202	253612	0.2885	0.902	0.9778	0.9707	0.9906	585172	0.24	0.4899	0.4407	0.5493	0.342	0.3156	0.1213	IMMP2L,LRRN3	110090345-110989583,110518297-110552745	0.2402	0.3437	0.303
CEU	17	31052077	31385529	31268166	0.3125	16	234	0.7018	333452	0.5005	0.8413	0.9645	0.7291	0.6286	174203	0.7	0.8367	0.8559	1.6412	1.5648	1.8069	1.4992	AP2B1,RASL10B,GAS2L2,C17orf50,MMP28,TAF15,C17orf66,CCL5,RDM1,LYZL6,CCL16,CCL14,CCL15,CCL23	30938394-31077549,31082870-31094653,31095649-31104010,31112028-31116211,31116988-31146753,31160600-31198351,31206072-31220008,31222608-31231490,31269197-31281893,31285637-31290623,31327647-31332636,31334804-31353125,31348776-31353125,31364209-31369118	0.1374	0.0988	0.1394
CEU	12	109792988	109932025	109870381	0.3124	16	105	0.7552	139037	0.1712	0.6157	0.9713	0.8571	0.9413	1492252	0.06	0.2449	0.2288	1.0278	0.8756	0.8782	0.3957	CCDC63,MYL2	109769193-109829721,109833006-109842787	0.111	0.0403	0.0233
CEU	8	99452584	100456378	100212624	0.3123	21	430	0.4284	1003794	1.0677	0.9874	0.9669	0.9342	0.9632	767051	0.2	0.4472	0.3644	0.4754	0.1438	0.554	0.1494	KCNS2,STK3,OSR2,VPS13B	99508425-99512199,99536036-99907085,100025861-100033502,100094669-100958984	0.0475	0.1185	0.0801
[truncated: 536 more rows]

[truncated: 21 more sheets: Table S3C CHB, Table S3D JPT, Table S4 legend, Table S4A YRI, Table S4B CEU, Table S4C CHB, Table S4D JPT, Table S5 legend, Table S5A CHB, Table S5B JPT, Table S6 legend, Table S6A YRI, Table S6B CEU, Table S6C CHB, Table 6D JPT, Table S7 legend, Table S7A CEU, Table S7B CHB, Table S7C JPT, Table S8 legend …]
